# Supplementary material for: 4′-Amino-2,2′′-dioxo-2,2′′,3,3′′-tetra­hydro-1H-indole-3-spiro-1′-cyclo­pent-3′-ene-2′-spiro-3′′-1H-indole-3′,5′,5′-tricarbonitrile dihydrate
Source: Acta Crystallogr Sect E Struct Rep Online. 2008 Jan 23;64(Pt 2):o501–2. doi: 10.1107/S1600536808002146 (PMC2960428; doi:10.1107/S1600536808002146)
Supplement: Supplementary file 1 [file e-64-0o501-sup1.cif]

##############################################################################
###                                                                        ###
###        Electronic paper (Acta Crystallographica Section E)             ###
###                                                                        ###
##############################################################################
#                                                                            #
# This CIF contains the data in a paper accepted for publication in Acta     #
# Crystallographica Section E. It conforms to the requirements of Notes      #
# for Authors for Section E, and has been peer reviewed under the auspices   #
# of the IUCr Commission on Journals.                                        #
#                                                                            #
# Full details of the Crystallographic Information File format               #
# are given in the paper "The Crystallographic Information File (CIF):       #
# a New Standard Archive File for Crystallography" by S. R. Hall, F. H.      #
# Allen and I. D. Brown [Acta Cryst. (1991), A47, 655-685].                  #
#                                                                            #
# The current version of the core CIF dictionary is obtainable from          #
# ftp://ftp.iucr.org/pub/cif_core.dic. The current version number is 2.1.    #
#                                                                            #
# Software is freely available for graphical display of the structure(s) in  #
# this CIF.  For information consult the CIF home page http://www.iucr.org/  #
# cif/home.html                                                              #
#                                                                            #
##############################################################################
                                             
data_I
_audit_creation_method     SHELXL-97
_chemical_name_systematic
;
4'-Amino-2,2''-dioxo-2,2'',3,3''-tetrahydro-1H-indole-3-spiro-1'-cyclopent-
3'-ene-2'-spiro-3''-1H-indole-3',5',5'-tricarbonitrile dihydrate
;
_chemical_name_common     ?
_chemical_formula_moiety     'C22 H12 N6 O2, 2(H2 O)'
_chemical_formula_sum     'C22 H16 N6 O4'
_chemical_formula_iupac     'C22 H12 N6 O2, 2H2 O'
_chemical_formula_weight     428.41
_chemical_melting_point     ?
_symmetry_cell_setting     orthorhombic
_symmetry_space_group_name_H-M     'P n a 21'
_symmetry_space_group_name_Hall     'P 2c -2n'
loop_
    _symmetry_equiv_pos_as_xyz
    'x, y, z'
    '-x, -y, z+1/2'
    'x+1/2, -y+1/2, z'
    '-x+1/2, y+1/2, z+1/2'
_cell_length_a     17.1850(16)
_cell_length_b     8.9849(9)
_cell_length_c     13.3275(13)
_cell_angle_alpha     90.00
_cell_angle_beta     90.00
_cell_angle_gamma     90.00
_cell_volume     2057.8(3)
_cell_formula_units_Z     4
_cell_measurement_reflns_used     2386
_cell_measurement_theta_min     2.37
_cell_measurement_theta_max     27.98
_cell_measurement_temperature     293(2)
_exptl_crystal_description     block
_exptl_crystal_colour     colorless
_exptl_crystal_size_max     0.25
_exptl_crystal_size_mid     0.24
_exptl_crystal_size_min     0.20
_exptl_crystal_density_diffrn     1.383
_exptl_crystal_density_meas     ?
_exptl_crystal_density_method     'not measured'
_exptl_crystal_F_000     888
_exptl_absorpt_coefficient_mu     0.099
_exptl_absorpt_correction_type     none
_exptl_absorpt_process_details     ?
_exptl_absorpt_correction_T_min     ?
_exptl_absorpt_correction_T_max     ?
_exptl_special_details     ?
_diffrn_ambient_temperature     293(2)
_diffrn_radiation_type     MoK\a
_diffrn_radiation_wavelength     0.71073
_diffrn_radiation_source     'fine-focus sealed tube'
_diffrn_radiation_monochromator     graphite
_diffrn_measurement_device_type     'Bruker SMART APEX CCD'
_diffrn_measurement_method     \w
_diffrn_reflns_number     16968
_diffrn_reflns_av_R_equivalents     0.0217
_diffrn_reflns_av_sigmaI/netI     0.0215
_diffrn_reflns_theta_min     2.37
_diffrn_reflns_theta_max     27.98
_diffrn_reflns_theta_full     27.98
_diffrn_measured_fraction_theta_max     0.987
_diffrn_measured_fraction_theta_full     0.987
_diffrn_reflns_limit_h_min     -22
_diffrn_reflns_limit_h_max     22
_diffrn_reflns_limit_k_min     -11
_diffrn_reflns_limit_k_max     11
_diffrn_reflns_limit_l_min     -17
_diffrn_reflns_limit_l_max     17
_diffrn_standards_number     0
_diffrn_standards_interval_count     .
_diffrn_standards_interval_time     .
_diffrn_standards_decay_%     ?
_refine_special_details
;
 Refinement of F^2^ against ALL reflections.  The weighted R-factor wR and
 goodness of fit S are based on F^2^, conventional R-factors R are based
 on F, with F set to zero for negative F^2^. The threshold expression of
 F^2^ > 2sigma(F^2^) is used only for calculating R-factors(gt) etc. and is
 not relevant to the choice of reflections for refinement.  R-factors based
 on F^2^ are statistically about twice as large as those based on F, and R-
 factors based on ALL data will be even larger.
;
_reflns_number_total     2551
_reflns_number_gt     2367
_reflns_threshold_expression     I>2\s(I)
_refine_ls_structure_factor_coef     Fsqd
_refine_ls_matrix_type     full
_refine_ls_R_factor_all     0.0449
_refine_ls_R_factor_gt     0.0418
_refine_ls_wR_factor_gt     0.1057
_refine_ls_wR_factor_ref     0.1082
_refine_ls_goodness_of_fit_ref     1.063
_refine_ls_restrained_S_all     1.061
_refine_ls_number_reflns     2551
_refine_ls_number_parameters     313
_refine_ls_number_restraints     9
_refine_ls_hydrogen_treatment     mixed
_refine_ls_weighting_scheme     calc
_refine_ls_weighting_details
         'calc w=1/[\s^2^(Fo^2^)+(0.0751P)^2^+0.1068P] where P=(Fo^2^+2Fc^2^)/3'
_atom_sites_solution_hydrogens     geom
_atom_sites_solution_primary     direct
_atom_sites_solution_secondary     difmap
_refine_ls_shift/su_max     0.000
_refine_ls_shift/su_mean     0.000
_refine_diff_density_max     0.271
_refine_diff_density_min     -0.143
_refine_ls_extinction_method     none
_refine_ls_extinction_coef     ?
_refine_ls_abs_structure_details     ?
_refine_ls_abs_structure_Flack     ?
loop_
    _atom_type_symbol
    _atom_type_description
    _atom_type_scat_dispersion_real
    _atom_type_scat_dispersion_imag
    _atom_type_scat_source
    'C' 'C' 0.0033 0.0016
                         'International Tables Vol C Tables 4.2.6.8 and 6.1.1.4'
    'H' 'H' 0.0000 0.0000
                         'International Tables Vol C Tables 4.2.6.8 and 6.1.1.4'
    'N' 'N' 0.0061 0.0033
                         'International Tables Vol C Tables 4.2.6.8 and 6.1.1.4'
    'O' 'O' 0.0106 0.0060
                         'International Tables Vol C Tables 4.2.6.8 and 6.1.1.4'
_computing_data_collection     'SMART (Bruker, 2001)'
_computing_cell_refinement     'SAINT (Bruker, 2001)'
_computing_data_reduction     'SAINT (Bruker, 2001)'
_computing_structure_solution     'SHELXS97 (Sheldrick, 2008)'
_computing_structure_refinement     'SHELXL97 (Sheldrick, 2008)'
_computing_molecular_graphics     'PLATON (Spek, 2003)'
_computing_publication_material
                         'SHELXL97 (Sheldrick, 2008) and PARST (Nardelli, 1995)'
loop_
    _atom_site_type_symbol
    _atom_site_label
    _atom_site_fract_x
    _atom_site_fract_y
    _atom_site_fract_z
    _atom_site_U_iso_or_equiv
    _atom_site_adp_type
    _atom_site_calc_flag
    _atom_site_refinement_flags
    _atom_site_occupancy
    _atom_site_disorder_assembly
    _atom_site_disorder_group
    C C1 0.19406(12) 0.1506(2) 0.03645(16) 0.0341(4) Uani d . 1 . .
    C C2 0.19661(11) 0.0810(2) 0.14549(15) 0.0320(4) Uani d . 1 . .
    C C3 0.11505(12) 0.1206(2) 0.19253(16) 0.0352(4) Uani d . 1 . .
    C C4 0.09089(12) 0.2598(2) 0.13339(17) 0.0349(4) Uani d . 1 . .
    C C5 0.13624(13) 0.2738(2) 0.05081(16) 0.0354(4) Uani d . 1 . .
    C C6 0.16280(14) 0.0331(2) -0.03919(16) 0.0414(5) Uani d . 1 . .
    C C7 0.28704(15) 0.0835(3) -0.08495(19) 0.0452(5) Uani d . 1 . .
    C C8 0.35505(18) 0.0831(4) -0.1392(2) 0.0614(7) Uani d . 1 . .
    H H8A 0.3636 0.0143 -0.1902 0.074 Uiso calc R 1 . .
    C C9 0.41025(19) 0.1889(4) -0.1150(3) 0.0679(8) Uani d . 1 . .
    H H9A 0.4570 0.1906 -0.1501 0.082 Uiso calc R 1 . .
    C C10 0.39785(17) 0.2922(4) -0.0399(3) 0.0612(7) Uani d . 1 . .
    H H10A 0.4358 0.3629 -0.0256 0.073 Uiso calc R 1 . .
    C C11 0.32867(16) 0.2907(3) 0.0144(2) 0.0489(6) Uani d . 1 . .
    H H11A 0.3198 0.3607 0.0645 0.059 Uiso calc R 1 . .
    C C12 0.27339(13) 0.1839(2) -0.00708(16) 0.0375(4) Uani d . 1 . .
    C C13 0.25886(12) 0.1685(2) 0.20696(15) 0.0340(4) Uani d . 1 . .
    C C14 0.29683(12) -0.0747(2) 0.20308(17) 0.0378(4) Uani d . 1 . .
    C C15 0.34057(15) -0.2019(3) 0.2170(2) 0.0493(6) Uani d . 1 . .
    H H15A 0.3882 -0.1992 0.2501 0.059 Uiso calc R 1 . .
    C C16 0.31063(17) -0.3336(3) 0.1795(2) 0.0564(7) Uani d . 1 . .
    H H16A 0.3388 -0.4211 0.1878 0.068 Uiso calc R 1 . .
    C C17 0.24070(18) -0.3388(3) 0.1305(2) 0.0581(7) Uani d . 1 . .
    H H17A 0.2221 -0.4293 0.1065 0.070 Uiso calc R 1 . .
    C C18 0.19709(16) -0.2097(2) 0.1161(2) 0.0489(6) Uani d . 1 . .
    H H18A 0.1497 -0.2129 0.0824 0.059 Uiso calc R 1 . .
    C C19 0.22569(13) -0.0769(2) 0.15289(16) 0.0364(4) Uani d . 1 . .
    C C20 0.12114(15) 0.1500(3) 0.30204(19) 0.0449(5) Uani d . 1 . .
    C C21 0.05602(14) 0.0018(3) 0.1798(2) 0.0470(5) Uani d . 1 . .
    C C22 0.12327(16) 0.3857(3) -0.0210(2) 0.0506(6) Uani d . 1 . .
    N N1 0.22129(14) -0.0067(2) -0.09965(16) 0.0486(5) Uani d . 1 . .
    H H1 0.2189 -0.0785 -0.1422 0.058 Uiso calc R 1 . .
    N N2 0.31446(11) 0.0717(2) 0.23268(15) 0.0413(4) Uani d . 1 . .
    H H2 0.3564 0.0962 0.2639 0.050 Uiso calc R 1 . .
    N N3 0.12535(18) 0.1713(4) 0.38515(19) 0.0706(7) Uani d . 1 . .
    N N4 0.01054(15) -0.0884(3) 0.1731(3) 0.0727(8) Uani d . 1 . .
    N N5 0.03222(13) 0.3429(3) 0.16605(18) 0.0498(5) Uani d D 1 . .
    H H5A 0.0025(15) 0.311(3) 0.2169(17) 0.048(7) Uiso d D 1 . .
    H H5B 0.011(2) 0.417(3) 0.130(3) 0.070(10) Uiso d D 1 . .
    N N6 0.1106(2) 0.4754(4) -0.0785(3) 0.0916(11) Uani d . 1 . .
    O O1 0.09597(11) -0.0125(2) -0.04096(16) 0.0567(5) Uani d . 1 . .
    O O2 0.25526(10) 0.29951(16) 0.22853(13) 0.0429(4) Uani d . 1 . .
    O O3 0.05768(12) 0.7461(2) 0.83632(15) 0.0540(4) Uani d D 1 . .
    H H3A 0.073(3) 0.830(3) 0.858(3) 0.107(15) Uiso d D 1 . .
    H H3B 0.054(4) 0.692(4) 0.888(2) 0.15(2) Uiso d D 1 . .
    O O4 0.0238(2) 0.3832(4) 0.5501(3) 0.0938(9) Uani d D 1 . .
    H H4A 0.020(4) 0.322(6) 0.599(4) 0.16(3) Uiso d D 1 . .
    H H4B 0.066(2) 0.360(6) 0.521(4) 0.13(2) Uiso d D 1 . .
loop_
    _atom_site_aniso_label
    _atom_site_aniso_U_11
    _atom_site_aniso_U_22
    _atom_site_aniso_U_33
    _atom_site_aniso_U_12
    _atom_site_aniso_U_13
    _atom_site_aniso_U_23
    C1 0.0439(10) 0.0289(9) 0.0294(9) 0.0008(8) -0.0003(8) -0.0036(7)
    C2 0.0387(9) 0.0268(9) 0.0304(9) -0.0010(7) -0.0022(8) -0.0033(7)
    C3 0.0384(9) 0.0334(9) 0.0338(10) -0.0009(8) 0.0006(8) 0.0015(8)
    C4 0.0404(10) 0.0319(9) 0.0325(9) -0.0002(7) -0.0024(8) -0.0019(8)
    C5 0.0428(10) 0.0329(10) 0.0305(9) 0.0024(8) -0.0017(8) -0.0015(8)
    C6 0.0565(13) 0.0354(10) 0.0324(10) 0.0013(9) -0.0081(10) -0.0082(8)
    C7 0.0582(13) 0.0408(11) 0.0367(11) 0.0131(10) 0.0031(10) -0.0020(9)
    C8 0.0700(18) 0.0639(17) 0.0503(15) 0.0182(13) 0.0193(14) -0.0015(13)
    C9 0.0570(16) 0.083(2) 0.0642(18) 0.0135(15) 0.0240(14) 0.0145(17)
    C10 0.0539(15) 0.0616(16) 0.0682(19) -0.0052(12) 0.0088(14) 0.0140(14)
    C11 0.0552(14) 0.0411(12) 0.0504(14) -0.0037(10) 0.0070(11) -0.0017(10)
    C12 0.0449(11) 0.0353(10) 0.0321(10) 0.0060(8) 0.0030(9) 0.0003(8)
    C13 0.0407(9) 0.0341(9) 0.0271(9) -0.0040(8) 0.0010(8) -0.0036(7)
    C14 0.0443(10) 0.0351(10) 0.0340(10) 0.0029(8) 0.0020(9) -0.0012(8)
    C15 0.0517(13) 0.0486(13) 0.0476(13) 0.0143(10) 0.0002(11) 0.0010(11)
    C16 0.0687(16) 0.0374(11) 0.0632(16) 0.0167(11) 0.0081(13) 0.0036(11)
    C17 0.0764(18) 0.0286(11) 0.0692(18) 0.0006(11) 0.0009(14) -0.0073(11)
    C18 0.0586(14) 0.0320(10) 0.0563(14) -0.0015(9) -0.0054(12) -0.0061(10)
    C19 0.0443(10) 0.0300(9) 0.0351(10) 0.0021(8) 0.0006(9) -0.0004(8)
    C20 0.0473(12) 0.0483(12) 0.0392(13) 0.0044(10) 0.0049(10) 0.0056(10)
    C21 0.0447(11) 0.0433(12) 0.0530(14) -0.0024(10) -0.0003(11) 0.0055(10)
    C22 0.0640(15) 0.0478(12) 0.0400(12) 0.0167(11) 0.0151(11) 0.0054(10)
    N1 0.0696(13) 0.0394(10) 0.0368(10) 0.0049(9) -0.0004(10) -0.0135(8)
    N2 0.0418(9) 0.0414(9) 0.0406(10) 0.0006(7) -0.0076(8) -0.0047(8)
    N3 0.0812(18) 0.0944(19) 0.0363(13) 0.0063(14) 0.0041(11) 0.0020(12)
    N4 0.0595(13) 0.0613(14) 0.097(2) -0.0217(12) -0.0013(14) 0.0057(15)
    N5 0.0509(11) 0.0526(12) 0.0458(11) 0.0136(9) 0.0108(10) 0.0073(9)
    N6 0.121(3) 0.084(2) 0.0696(18) 0.0470(19) 0.0373(18) 0.0380(16)
    O1 0.0578(11) 0.0560(10) 0.0563(11) -0.0089(8) -0.0123(9) -0.0163(9)
    O2 0.0552(9) 0.0330(7) 0.0404(8) -0.0026(6) -0.0050(7) -0.0110(6)
    O3 0.0606(11) 0.0517(9) 0.0498(10) 0.0029(9) -0.0094(9) -0.0077(8)
    O4 0.093(2) 0.091(2) 0.097(2) 0.0319(15) -0.0022(16) 0.0075(18)
_geom_special_details
;
 All esds (except the esd in the dihedral angle between two l.s. planes)
 are estimated using the full covariance matrix.  The cell esds are taken
 into account individually in the estimation of esds in distances, angles
 and torsion angles; correlations between esds in cell parameters are only
 used when they are defined by crystal symmetry.  An approximate (isotropic)
 treatment of cell esds is used for estimating esds involving l.s. planes.
;
loop_
    _geom_bond_atom_site_label_1
    _geom_bond_atom_site_label_2
    _geom_bond_site_symmetry_2
    _geom_bond_distance
    _geom_bond_publ_flag
    C1 C5 . 1.500(3) ?
    C1 C12 . 1.511(3) ?
    C1 C6 . 1.556(3) ?
    C1 C2 . 1.583(3) ?
    C2 C19 . 1.508(3) ?
    C2 C13 . 1.560(3) ?
    C2 C3 . 1.576(3) ?
    C3 C21 . 1.482(3) ?
    C3 C20 . 1.487(3) ?
    C3 C4 . 1.535(3) ?
    C4 N5 . 1.328(3) ?
    C4 C5 . 1.354(3) ?
    C5 C22 . 1.406(3) ?
    C6 O1 . 1.220(3) ?
    C6 N1 . 1.337(3) ?
    C7 C8 . 1.374(4) ?
    C7 C12 . 1.395(3) ?
    C7 N1 . 1.404(3) ?
    C8 C9 . 1.381(5) ?
    C8 H8A . 0.930 ?
    C9 C10 . 1.382(5) ?
    C9 H9A . 0.930 ?
    C10 C11 . 1.392(4) ?
    C10 H10A . 0.930 ?
    C11 C12 . 1.380(3) ?
    C11 H11A . 0.930 ?
    C13 O2 . 1.213(3) ?
    C13 N2 . 1.337(3) ?
    C14 C15 . 1.380(3) ?
    C14 C19 . 1.394(3) ?
    C14 N2 . 1.406(3) ?
    C15 C16 . 1.384(4) ?
    C15 H15A . 0.930 ?
    C16 C17 . 1.369(4) ?
    C16 H16A . 0.930 ?
    C17 C18 . 1.394(4) ?
    C17 H17A . 0.930 ?
    C18 C19 . 1.380(3) ?
    C18 H18A . 0.930 ?
    C20 N3 . 1.126(4) ?
    C21 N4 . 1.130(3) ?
    C22 N6 . 1.133(4) ?
    N1 H1 . 0.860 ?
    N2 H2 . 0.860 ?
    N5 H5A . 0.900(10)
                     ?
    N5 H5B . 0.900(10)
                     ?
    O3 H3A . 0.850(10)
                     ?
    O3 H3B . 0.850(10)
                     ?
    O4 H4A . 0.850(10)
                     ?
    O4 H4B . 0.850(10)
                     ?
loop_
    _geom_angle_atom_site_label_1
    _geom_angle_atom_site_label_2
    _geom_angle_atom_site_label_3
    _geom_angle_site_symmetry_1
    _geom_angle_site_symmetry_3
    _geom_angle
    _geom_angle_publ_flag
    C5 C1 C12 . . 120.04(17) ?
    C5 C1 C6 . . 110.78(17) ?
    C12 C1 C6 . . 101.37(17) ?
    C5 C1 C2 . . 101.12(16) ?
    C12 C1 C2 . . 113.93(17) ?
    C6 C1 C2 . . 109.64(16) ?
    C19 C2 C13 . . 102.28(17) ?
    C19 C2 C3 . . 118.76(17) ?
    C13 C2 C3 . . 106.69(16) ?
    C19 C2 C1 . . 116.18(17) ?
    C13 C2 C1 . . 107.57(15) ?
    C3 C2 C1 . . 104.56(15) ?
    C21 C3 C20 . . 106.75(19) ?
    C21 C3 C4 . . 110.04(18) ?
    C20 C3 C4 . . 112.24(19) ?
    C21 C3 C2 . . 113.62(17) ?
    C20 C3 C2 . . 111.58(18) ?
    C4 C3 C2 . . 102.72(16) ?
    N5 C4 C5 . . 130.6(2) ?
    N5 C4 C3 . . 119.7(2) ?
    C5 C4 C3 . . 109.72(18) ?
    C4 C5 C22 . . 121.9(2) ?
    C4 C5 C1 . . 114.59(18) ?
    C22 C5 C1 . . 123.10(19) ?
    O1 C6 N1 . . 127.3(2) ?
    O1 C6 C1 . . 124.5(2) ?
    N1 C6 C1 . . 108.2(2) ?
    C8 C7 C12 . . 122.4(3) ?
    C8 C7 N1 . . 127.5(2) ?
    C12 C7 N1 . . 110.0(2) ?
    C7 C8 C9 . . 117.3(3) ?
    C7 C8 H8A . . 121.3 ?
    C9 C8 H8A . . 121.3 ?
    C8 C9 C10 . . 121.7(3) ?
    C8 C9 H9A . . 119.1 ?
    C10 C9 H9A . . 119.1 ?
    C9 C10 C11 . . 120.1(3) ?
    C9 C10 H10A . . 119.9 ?
    C11 C10 H10A . . 119.9 ?
    C12 C11 C10 . . 119.1(2) ?
    C12 C11 H11A . . 120.4 ?
    C10 C11 H11A . . 120.4 ?
    C11 C12 C7 . . 119.2(2) ?
    C11 C12 C1 . . 132.7(2) ?
    C7 C12 C1 . . 108.0(2) ?
    O2 C13 N2 . . 127.39(19) ?
    O2 C13 C2 . . 125.34(19) ?
    N2 C13 C2 . . 107.25(16) ?
    C15 C14 C19 . . 122.0(2) ?
    C15 C14 N2 . . 128.3(2) ?
    C19 C14 N2 . . 109.72(18) ?
    C14 C15 C16 . . 117.2(2) ?
    C14 C15 H15A . . 121.4 ?
    C16 C15 H15A . . 121.4 ?
    C17 C16 C15 . . 121.9(2) ?
    C17 C16 H16A . . 119.1 ?
    C15 C16 H16A . . 119.1 ?
    C16 C17 C18 . . 120.6(2) ?
    C16 C17 H17A . . 119.7 ?
    C18 C17 H17A . . 119.7 ?
    C19 C18 C17 . . 118.6(3) ?
    C19 C18 H18A . . 120.7 ?
    C17 C18 H18A . . 120.7 ?
    C18 C19 C14 . . 119.7(2) ?
    C18 C19 C2 . . 132.2(2) ?
    C14 C19 C2 . . 107.96(18) ?
    N3 C20 C3 . . 179.4(3) ?
    N4 C21 C3 . . 178.0(3) ?
    N6 C22 C5 . . 178.1(3) ?
    C6 N1 C7 . . 111.51(19) ?
    C6 N1 H1 . . 124.2 ?
    C7 N1 H1 . . 124.2 ?
    C13 N2 C14 . . 112.51(18) ?
    C13 N2 H2 . . 123.7 ?
    C14 N2 H2 . . 123.7 ?
    C4 N5 H5A . . 119.9(19) ?
    C4 N5 H5B . . 123(3) ?
    H5A N5 H5B . . 115(3) ?
    H3A O3 H3B . . 105.1(17) ?
    H4A O4 H4B . . 104.8(17) ?
loop_
    _geom_torsion_atom_site_label_1
    _geom_torsion_atom_site_label_2
    _geom_torsion_atom_site_label_3
    _geom_torsion_atom_site_label_4
    _geom_torsion_site_symmetry_1
    _geom_torsion_site_symmetry_2
    _geom_torsion_site_symmetry_3
    _geom_torsion_site_symmetry_4
    _geom_torsion
    _geom_torsion_publ_flag
    C5 C1 C2 C19 . . . . 158.77(17) ?
    C12 C1 C2 C19 . . . . -71.0(2) ?
    C6 C1 C2 C19 . . . . 41.8(2) ?
    C5 C1 C2 C13 . . . . -87.37(18) ?
    C12 C1 C2 C13 . . . . 42.8(2) ?
    C6 C1 C2 C13 . . . . 155.61(17) ?
    C5 C1 C2 C3 . . . . 25.79(18) ?
    C12 C1 C2 C3 . . . . 155.99(17) ?
    C6 C1 C2 C3 . . . . -91.22(18) ?
    C19 C2 C3 C21 . . . . -37.6(3) ?
    C13 C2 C3 C21 . . . . -152.32(18) ?
    C1 C2 C3 C21 . . . . 93.88(19) ?
    C19 C2 C3 C20 . . . . 83.1(2) ?
    C13 C2 C3 C20 . . . . -31.6(2) ?
    C1 C2 C3 C20 . . . . -145.38(18) ?
    C19 C2 C3 C4 . . . . -156.44(18) ?
    C13 C2 C3 C4 . . . . 88.85(18) ?
    C1 C2 C3 C4 . . . . -24.95(19) ?
    C21 C3 C4 N5 . . . . 72.4(3) ?
    C20 C3 C4 N5 . . . . -46.3(3) ?
    C2 C3 C4 N5 . . . . -166.3(2) ?
    C21 C3 C4 C5 . . . . -106.6(2) ?
    C20 C3 C4 C5 . . . . 134.7(2) ?
    C2 C3 C4 C5 . . . . 14.7(2) ?
    N5 C4 C5 C22 . . . . -3.5(4) ?
    C3 C4 C5 C22 . . . . 175.3(2) ?
    N5 C4 C5 C1 . . . . -176.4(2) ?
    C3 C4 C5 C1 . . . . 2.4(3) ?
    C12 C1 C5 C4 . . . . -144.5(2) ?
    C6 C1 C5 C4 . . . . 97.9(2) ?
    C2 C1 C5 C4 . . . . -18.3(2) ?
    C12 C1 C5 C22 . . . . 42.7(3) ?
    C6 C1 C5 C22 . . . . -74.9(3) ?
    C2 C1 C5 C22 . . . . 168.9(2) ?
    C5 C1 C6 O1 . . . . -41.8(3) ?
    C12 C1 C6 O1 . . . . -170.3(2) ?
    C2 C1 C6 O1 . . . . 68.9(3) ?
    C5 C1 C6 N1 . . . . 138.14(19) ?
    C12 C1 C6 N1 . . . . 9.6(2) ?
    C2 C1 C6 N1 . . . . -111.1(2) ?
    C12 C7 C8 C9 . . . . -1.1(4) ?
    N1 C7 C8 C9 . . . . 176.0(3) ?
    C7 C8 C9 C10 . . . . -0.5(5) ?
    C8 C9 C10 C11 . . . . 0.7(5) ?
    C9 C10 C11 C12 . . . . 0.7(4) ?
    C10 C11 C12 C7 . . . . -2.2(4) ?
    C10 C11 C12 C1 . . . . 179.7(2) ?
    C8 C7 C12 C11 . . . . 2.5(4) ?
    N1 C7 C12 C11 . . . . -175.0(2) ?
    C8 C7 C12 C1 . . . . -179.0(2) ?
    N1 C7 C12 C1 . . . . 3.5(3) ?
    C5 C1 C12 C11 . . . . 48.3(4) ?
    C6 C1 C12 C11 . . . . 170.6(2) ?
    C2 C1 C12 C11 . . . . -71.8(3) ?
    C5 C1 C12 C7 . . . . -130.0(2) ?
    C6 C1 C12 C7 . . . . -7.7(2) ?
    C2 C1 C12 C7 . . . . 110.0(2) ?
    C19 C2 C13 O2 . . . . -173.2(2) ?
    C3 C2 C13 O2 . . . . -47.8(3) ?
    C1 C2 C13 O2 . . . . 63.9(3) ?
    C19 C2 C13 N2 . . . . 5.2(2) ?
    C3 C2 C13 N2 . . . . 130.60(18) ?
    C1 C2 C13 N2 . . . . -117.67(18) ?
    C19 C14 C15 C16 . . . . -0.5(4) ?
    N2 C14 C15 C16 . . . . -179.2(2) ?
    C14 C15 C16 C17 . . . . 0.1(4) ?
    C15 C16 C17 C18 . . . . 0.4(5) ?
    C16 C17 C18 C19 . . . . -0.4(5) ?
    C17 C18 C19 C14 . . . . 0.0(4) ?
    C17 C18 C19 C2 . . . . 175.9(3) ?
    C15 C14 C19 C18 . . . . 0.4(4) ?
    N2 C14 C19 C18 . . . . 179.4(2) ?
    C15 C14 C19 C2 . . . . -176.4(2) ?
    N2 C14 C19 C2 . . . . 2.6(3) ?
    C13 C2 C19 C18 . . . . 179.1(3) ?
    C3 C2 C19 C18 . . . . 62.1(4) ?
    C1 C2 C19 C18 . . . . -64.0(3) ?
    C13 C2 C19 C14 . . . . -4.6(2) ?
    C3 C2 C19 C14 . . . . -121.6(2) ?
    C1 C2 C19 C14 . . . . 112.2(2) ?
    O1 C6 N1 C7 . . . . 171.7(2) ?
    C1 C6 N1 C7 . . . . -8.3(3) ?
    C8 C7 N1 C6 . . . . -174.1(3) ?
    C12 C7 N1 C6 . . . . 3.2(3) ?
    O2 C13 N2 C14 . . . . 174.4(2) ?
    C2 C13 N2 C14 . . . . -4.0(2) ?
    C15 C14 N2 C13 . . . . 179.9(2) ?
    C19 C14 N2 C13 . . . . 1.0(3) ?
loop_
    _geom_hbond_atom_site_label_D
    _geom_hbond_atom_site_label_H
    _geom_hbond_atom_site_label_A
    _geom_hbond_site_symmetry_A
    _geom_hbond_distance_DH
    _geom_hbond_distance_HA
    _geom_hbond_distance_DA
    _geom_hbond_angle_DHA
    N1 H1 O2 4_544 0.86 2.09 2.905(2) 158.0
    N2 H2 O3 4_544 0.86 2.22 3.032(3) 157.3
    O3 H3A O1 1_566 0.850(10)
                            2.00(2) 2.795(3) 157(4)
    O3 H3B N6 1_556 0.850(10)
                            2.22(5) 2.834(3) 129(5)
    O3 H3B O4 2_565 0.850(10)
                            2.62(3) 3.381(4) 149(5)
    O4 H4A N4 2 0.850(10)
                        2.38(3) 3.171(5) 155(7)
    O4 H4B N3 . 0.850(10)
                        2.68(4) 3.392(4) 142(6)
    N5 H5A O3 2_564 0.900(10)
                            1.970(10)
                                    2.860(3) 175(3)
    N5 H5B O4 2_564 0.900(10)
                            2.170(10)
                                    3.061(4) 171(3)
data_global
_journal_date_recd_electronic     2007-12-10
_journal_date_accepted     2008-01-21
_journal_name_full     'Acta Crystallographica, Section E'
_journal_year     2008
_journal_volume     64
_journal_issue      2
_journal_page_first     o501
_journal_page_last     o502
_journal_paper_category     QO
_journal_coeditor_code     BI2273
_publ_contact_author_name     'Professor D. Velmurugan'
_publ_contact_author_address
;
 Centre of Advanced Study in Crystallography and Biophysics
 University of Madras
 Guindy Campus
 Chennai - 600 025
 India
;
_publ_contact_author_email     d_velu@yahoo.com
_publ_contact_author_fax     '+914422300122'
_publ_contact_author_phone     '+914422300122'
_publ_section_title
;\
4'-Amino-2,2''-dioxo-2,2'',3,3''-tetrahydro-1<i>H</i>-indole-3-spiro-1'-\
cyclopent-3'-ene-2'-spiro-3''-1<i>H</i>-indole-3',5',5'-tricarbonitrile
dihydrate
;
loop_
    _publ_author_name
    _publ_author_address
    'D. Gayathri'
;
Centre of Advanced Study in Crystallography and Biophysics
University of Madras
Guindy Campus
Chennai 600 025
India
;
    'D. Velmurugan'
;
Centre of Advanced Study in Crystallography and Biophysics
University of Madras
Guindy Campus
Chennai 600 025
India
;
    'G. Shanthi'
;
Organic Chemistry Division
Central Leather Research Institute
Adyar
Chennai 600 020
India
;
    'P. T. Perumal'
;
Organic Chemistry Division
Central Leather Research Institute
Adyar
Chennai 600 020
India
;
    'K. Ravikumar'
;
Laboratory of X-ray Crystallography
Indian Institute of Chemical Technology
Hyderabad 500 007
India
;
