# Supplementary material for: 4′-Amino-2,2′′-dioxo-2,2′′,3,3′′-tetra­hydro-1H-indole-3-spiro-1′-cyclo­pent-3′-ene-2′-spiro-3′′-1H-indole-3′,5′,5′-tricarbonitrile dihydrate
Source: Acta Crystallogr Sect E Struct Rep Online. 2008 Jan 23;64(Pt 2):o501–2. doi: 10.1107/S1600536808002146 (PMC2960428; doi:10.1107/S1600536808002146)
Supplement: Supplementary file 2 [file e-64-0o501-Isup2.hkl]

# 
# h,k,l, Fc-squared, Fo-squared, sigma(Fo-squared) and status flag 
# 
data_I
_shelx_title ' BI2273 in space group P n a 21' 
_shelx_refln_list_code          4 
_shelx_F_calc_maximum      171.73 
_exptl_crystal_F_000       888.00 
_reflns_d_resolution_high  0.7574 
 
loop_ 
 _symmetry_equiv_pos_as_xyz 
 'x, y, z' 
 '-x, -y, z+1/2' 
 'x+1/2, -y+1/2, z' 
 '-x+1/2, y+1/2, z+1/2' 
 
_cell_length_a    17.1850 
_cell_length_b     8.9849 
_cell_length_c    13.3275 
_cell_angle_alpha  90.000 
_cell_angle_beta   90.000 
_cell_angle_gamma  90.000 
 
_shelx_F_squared_multiplier     1.000 
 
loop_ 
 _refln_index_h 
 _refln_index_k 
 _refln_index_l 
 _refln_F_squared_calc 
 _refln_F_squared_meas 
 _refln_F_squared_sigma 
 _refln_observed_status 
   2   0   0    17544.18    18680.97    282.54 o 
   4   0   0      234.13      241.87      3.72 o 
   6   0   0      723.58      768.47     10.63 o 
   8   0   0      573.56      528.54      9.43 o 
  10   0   0      689.26      778.62     11.44 o 
  12   0   0      164.96      160.24     10.42 o 
  14   0   0      202.33      202.72     11.62 o 
  16   0   0       30.93       23.90      2.90 o 
  18   0   0        7.16        7.54      2.29 o 
  20   0   0       22.57       26.75      3.60 o 
  22   0   0        0.23        1.37      2.74 o 
   1   1   0      279.22      318.85      3.11 o 
   2   1   0     2023.76     2137.00     20.94 o 
   3   1   0      477.48      424.20      4.68 o 
   4   1   0        7.96        6.94      0.57 o 
   5   1   0       29.15       30.21      0.92 o 
   6   1   0     4966.31     5405.32     52.33 o 
   7   1   0      619.88      650.78      8.24 o 
   8   1   0     1695.54     1832.71     18.89 o 
   9   1   0       74.23       90.46      2.30 o 
  10   1   0      314.11      291.75      5.66 o 
  11   1   0      196.65      192.51      4.21 o 
  12   1   0      865.79      904.44     13.74 o 
  13   1   0        4.08        4.02      1.15 o 
  14   1   0      409.59      363.79      6.66 o 
  15   1   0        0.06        0.04      1.10 o 
  16   1   0      188.25      159.68      4.54 o 
  17   1   0       90.32       92.14      3.50 o 
  18   1   0       14.69       14.36      1.88 o 
  19   1   0       44.41       46.79      2.89 o 
  20   1   0        0.05       -0.07      1.36 o 
  21   1   0        0.04        1.78      1.81 o 
  22   1   0       27.91       30.77      5.47 o 
   0   2   0     3019.40     3094.53     38.74 o 
   1   2   0     5449.55     5747.00     50.31 o 
   2   2   0        2.26        2.44      0.69 o 
   3   2   0     2030.79     2161.21     21.33 o 
   4   2   0       62.03       65.91      1.14 o 
   5   2   0     2147.37     2381.69     21.50 o 
   6   2   0      589.35      592.33      6.88 o 
   7   2   0      637.12      662.04      7.70 o 
   8   2   0      143.16      201.45      3.26 o 
   9   2   0      771.04      862.51      9.96 o 
  10   2   0      650.39      637.64      8.07 o 
  11   2   0       10.25       10.17      1.62 o 
  12   2   0      218.32      202.98      7.79 o 
  13   2   0      150.53      132.16      3.07 o 
  14   2   0      130.14      140.69      3.87 o 
  15   2   0      261.65      249.93      5.47 o 
  16   2   0       34.25       39.24      3.23 o 
  17   2   0       44.71       41.88      2.59 o 
  18   2   0       69.14       70.88      3.69 o 
  19   2   0        3.29        8.32      3.74 o 
  20   2   0        0.02        2.04      1.88 o 
  21   2   0        0.00       -0.44      1.85 o 
   1   3   0     1398.99     1317.47     12.33 o 
   2   3   0     1000.62     1090.93     10.41 o 
   3   3   0     3806.46     4144.27     36.78 o 
   4   3   0      722.29      752.89      7.52 o 
   5   3   0      100.45      104.11      1.77 o 
   6   3   0      479.85      497.25      6.39 o 
   7   3   0      387.20      398.78      4.58 o 
   8   3   0        1.96        2.08      0.63 o 
   9   3   0        0.41        0.06      0.56 o 
  10   3   0       13.06       13.69      1.11 o 
  11   3   0      474.11      506.30      7.72 o 
  12   3   0      195.27      193.22      4.33 o 
  13   3   0     1084.23     1051.69     13.21 o 
  14   3   0      358.96      320.11      7.46 o 
  15   3   0      372.51      311.11      7.56 o 
  16   3   0       35.78       38.79      2.94 o 
  17   3   0       26.06       29.58      2.76 o 
  18   3   0        1.02        1.60      1.58 o 
  19   3   0        2.47        0.83      1.73 o 
  20   3   0       21.24       20.84      2.87 o 
  21   3   0        5.67        2.07      2.67 o 
   0   4   0       16.70       18.97      1.41 o 
   1   4   0      137.48      152.17      2.32 o 
   2   4   0      116.61      158.00      2.40 o 
   3   4   0        4.79        7.53      0.71 o 
   4   4   0     1211.24     1323.67     12.76 o 
   5   4   0     1658.16     2037.81     19.02 o 
   6   4   0     1235.92     1255.46     14.34 o 
   7   4   0     1561.14     1837.65     20.22 o 
   8   4   0      662.99      651.57      8.13 o 
   9   4   0        0.06       -0.27      0.64 o 
  10   4   0      212.84      189.41      3.65 o 
  11   4   0      189.44      170.20      4.14 o 
  12   4   0      446.80      426.69      7.43 o 
  13   4   0       52.41       48.88      2.56 o 
  14   4   0       46.30       41.04      2.43 o 
  15   4   0        1.39        1.79      1.28 o 
  16   4   0       93.77       93.95      4.21 o 
  17   4   0        0.37       -0.04      1.45 o 
  18   4   0       39.20       36.51      3.29 o 
  19   4   0       25.79       22.75      2.86 o 
  20   4   0       18.96       21.57      3.06 o 
  21   4   0        9.13        7.52      4.79 o 
   1   5   0      307.09      323.23      4.87 o 
   2   5   0      921.35      978.64      9.97 o 
   3   5   0      815.36      833.52      8.75 o 
   4   5   0        0.69        0.70      0.53 o 
   5   5   0      122.95      142.28      2.49 o 
   6   5   0      226.39      222.35      3.29 o 
   7   5   0      250.02      236.66      4.70 o 
   8   5   0       66.82       65.77      2.43 o 
   9   5   0       96.80       79.17      5.98 o 
  10   5   0       92.61      104.02      3.23 o 
  11   5   0       16.16       17.18      1.70 o 
  12   5   0      124.82      130.29      3.91 o 
  13   5   0      115.77      111.55      3.75 o 
  14   5   0      225.94      207.43      5.16 o 
  15   5   0        6.74        6.08      1.49 o 
  16   5   0        2.76        3.35      1.75 o 
  17   5   0        1.29        2.58      2.46 o 
  18   5   0       16.90       21.73      2.87 o 
  19   5   0        5.89        7.68      2.28 o 
  20   5   0       13.16       21.88      5.47 o 
   0   6   0      132.72      121.21      3.41 o 
   1   6   0     1299.13     1370.96     13.72 o 
   2   6   0       87.41       75.10      2.60 o 
   3   6   0       18.22       16.82      1.23 o 
   4   6   0       18.11       18.33      1.27 o 
   5   6   0      104.61       98.14      3.35 o 
   6   6   0      534.44      544.57     13.91 o 
   7   6   0      506.31      486.92      7.95 o 
   8   6   0      316.00      306.10      6.89 o 
   9   6   0       49.45       38.25      2.26 o 
  10   6   0      130.28      128.47      3.84 o 
  11   6   0       19.92       23.39      2.04 o 
  12   6   0       43.13       37.93      2.52 o 
  13   6   0        6.38        3.87      1.35 o 
  14   6   0      208.00      200.78      5.37 o 
  15   6   0       41.51       40.34      2.85 o 
  16   6   0        1.91        2.28      1.45 o 
  17   6   0        0.93        3.60      1.95 o 
  18   6   0        1.92       -0.41      1.75 o 
  19   6   0       10.58       12.64      4.79 o 
   1   7   0      201.46      213.59      4.20 o 
   2   7   0        3.96        8.69      1.11 o 
   3   7   0      518.27      513.66      7.20 o 
   4   7   0       12.28       12.41      1.33 o 
   5   7   0       83.70       69.72      2.33 o 
   6   7   0       39.45       35.72      2.21 o 
   7   7   0       52.04       54.18      2.57 o 
   8   7   0      489.35      462.95      8.12 o 
   9   7   0       20.31       20.98      1.94 o 
  10   7   0       95.75       82.89      3.24 o 
  11   7   0        1.10        1.93      1.35 o 
  12   7   0        0.11        1.48      1.32 o 
  13   7   0       15.15       19.20      2.29 o 
  14   7   0       25.96       31.63      2.72 o 
  15   7   0       64.79       65.13      3.53 o 
  16   7   0       19.09       15.14      2.24 o 
  17   7   0       18.64       21.71      2.56 o 
  18   7   0        2.57        2.05      4.10 o 
   0   8   0      112.19      113.00      5.06 o 
   1   8   0      982.61      977.29     13.59 o 
   2   8   0     1182.40     1172.12     21.17 o 
   3   8   0      147.43      153.72      4.18 o 
   4   8   0      395.83      368.28      6.54 o 
   5   8   0        6.62        5.92      1.55 o 
   6   8   0       87.71       73.81      3.49 o 
   7   8   0       16.60       19.40      1.95 o 
   8   8   0        2.46        1.82      1.28 o 
   9   8   0       54.35       60.78      5.53 o 
  10   8   0        0.08        0.74      1.28 o 
  11   8   0       33.61       32.87      2.65 o 
  12   8   0       77.01       83.95      4.15 o 
  13   8   0       28.59       28.58      2.56 o 
  14   8   0        0.02       -1.87      1.87 o 
  15   8   0        8.20        6.39      1.96 o 
  16   8   0        0.50        1.55      2.06 o 
   1   9   0        6.11        3.36      2.04 o 
   2   9   0      262.73      270.97      5.90 o 
   3   9   0       12.62        4.63      2.37 o 
   4   9   0       43.77       39.06      3.02 o 
   5   9   0       35.90       33.30      2.89 o 
   6   9   0        0.03       -0.55      1.41 o 
   7   9   0      169.20      171.13      5.78 o 
   8   9   0       42.32       43.72      2.85 o 
   9   9   0       18.59       18.68      2.11 o 
  10   9   0       44.42       43.32      2.89 o 
  11   9   0        1.58        4.45      1.72 o 
  12   9   0       10.20       16.92      3.55 o 
  13   9   0       12.29       12.78      2.17 o 
  14   9   0       23.95       27.07      2.78 o 
   0  10   0       68.18       77.51      4.95 o 
   1  10   0      339.55      325.81     12.44 o 
   2  10   0       31.07       29.61      2.56 o 
   3  10   0       13.58       13.92      2.28 o 
   4  10   0        2.04        2.85      2.63 o 
   5  10   0        0.80        2.48      2.84 o 
   6  10   0        0.14        3.41      2.34 o 
   7  10   0        6.39       10.84      2.23 o 
   8  10   0        7.20        7.15      2.21 o 
   9  10   0        9.72       13.19      3.59 o 
  10  10   0        0.91       -0.02      2.29 o 
  11  10   0        0.98        3.76      3.76 o 
   1  11   0       10.08       16.81      2.21 o 
   2  11   0        7.07        6.23      2.01 o 
   3  11   0       24.40       30.33      3.98 o 
   4  11   0       11.43       16.44      3.39 o 
   5  11   0        6.50        7.13      2.77 o 
   6  11   0       38.54       51.20     10.26 o 
   7  11   0        1.54       -2.39      3.42 o 
   8  11   0       22.48       29.74      6.15 o 
   2   0   1     5917.98     6429.31     56.31 o 
   4   0   1     3678.61     3852.83     40.82 o 
   6   0   1     1473.08     1530.96     14.84 o 
   8   0   1      486.11      532.82      5.73 o 
  10   0   1     1495.01     1674.83     23.08 o 
  12   0   1       78.36       67.41      2.47 o 
  14   0   1      140.51      121.73     11.13 o 
  16   0   1       66.09       68.08      3.02 o 
  18   0   1        5.46        7.64      1.62 o 
  20   0   1        7.23        7.30      2.08 o 
  22   0   1       19.16       24.33      3.28 o 
   0   1   1     8361.36     9016.52     87.04 o 
   1   1   1    10018.51    10702.73     78.83 o 
   2   1   1     1889.49     2016.96     13.94 o 
   3   1   1     2020.35     2046.91     13.49 o 
   4   1   1     2926.46     3144.13     19.80 o 
   5   1   1     1396.57     1591.54     17.09 o 
   6   1   1     2693.18     2838.55     18.88 o 
   7   1   1      858.32      881.76      6.47 o 
   8   1   1      460.89      473.04      4.08 o 
   9   1   1      563.68      661.00      5.23 o 
  10   1   1      609.99      633.41      5.15 o 
  11   1   1      454.17      452.24      4.70 o 
  12   1   1       63.86       58.67      1.49 o 
  13   1   1       32.11       26.62      1.33 o 
  14   1   1      219.13      209.59      3.38 o 
  15   1   1      357.39      330.27      5.18 o 
  16   1   1      240.20      231.41      4.55 o 
  17   1   1       76.35       58.17      2.08 o 
  18   1   1       19.00       17.55      1.43 o 
  19   1   1       18.83       18.07      1.50 o 
  20   1   1        1.26        1.56      1.81 o 
  21   1   1       23.33       30.11      2.13 o 
  22   1   1       13.66       13.53      3.19 o 
   1   2   1     1002.54     1138.14      8.16 o 
   2   2   1     4589.60     5036.97     31.37 o 
   3   2   1     4210.41     4604.96     28.69 o 
   4   2   1      247.74      254.46      2.88 o 
   5   2   1     3378.80     3610.71     22.76 o 
   6   2   1      932.55      983.05      7.11 o 
   7   2   1       14.31       17.88      0.65 o 
   8   2   1     1511.91     1598.89     11.90 o 
   9   2   1     1239.23     1384.79     10.83 o 
  10   2   1       40.65       47.62      2.65 o 
  11   2   1      497.65      486.65     12.30 o 
  12   2   1      713.98      718.01      7.71 o 
  13   2   1       93.10       77.96      1.70 o 
  14   2   1      289.86      285.88      4.59 o 
  15   2   1       42.36       42.45      2.91 o 
  16   2   1      247.32      230.61      5.13 o 
  17   2   1        3.72        3.48      1.03 o 
  18   2   1       17.46       16.99      1.54 o 
  19   2   1       45.72       42.78      2.21 o 
  20   2   1       43.53       43.98      3.25 o 
  21   2   1       19.19       17.14      1.95 o 
  22   2   1       14.42       17.09      4.79 o 
   0   3   1     2206.28     2408.75     23.78 o 
   1   3   1     1751.44     1812.83     11.75 o 
   2   3   1      739.19      860.42      5.93 o 
   3   3   1      955.36     1091.91      7.40 o 
   4   3   1     1909.57     2089.15     13.54 o 
   5   3   1     2191.11     2501.64     19.14 o 
   6   3   1      846.80      961.82      7.10 o 
   7   3   1      487.72      542.40      4.46 o 
   8   3   1      800.47      907.82      6.99 o 
   9   3   1       93.08      100.85      1.68 o 
  10   3   1      243.47      218.63      6.05 o 
  11   3   1      154.05      152.10      2.86 o 
  12   3   1      191.63      185.52      3.49 o 
  13   3   1       34.10       31.68      1.23 o 
  14   3   1      221.17      204.89      5.00 o 
  15   3   1       18.52       19.98      1.55 o 
  16   3   1      104.41       89.14      3.43 o 
  17   3   1       41.92       40.62      2.26 o 
  18   3   1        0.98        1.23      1.14 o 
  19   3   1       37.54       34.56      2.25 o 
  20   3   1        9.62       12.65      1.69 o 
  21   3   1        4.17        5.82      1.72 o 
   1   4   1       14.65       17.64      0.61 o 
   2   4   1     2613.80     2859.20     18.37 o 
   3   4   1        3.21        4.19      0.42 o 
   4   4   1      332.59      321.40      2.80 o 
   5   4   1      135.93      157.20      1.75 o 
   6   4   1       18.99       17.34      0.69 o 
   7   4   1      363.96      349.28      4.22 o 
   8   4   1       51.69       59.73      1.49 o 
   9   4   1       33.01       32.09      1.16 o 
  10   4   1      385.86      384.63      4.35 o 
  11   4   1       51.24       44.50      1.70 o 
  12   4   1       55.41       57.11      1.85 o 
  13   4   1      188.03      171.92      3.45 o 
  14   4   1       16.95       22.46      1.40 o 
  15   4   1       56.60       59.37      2.16 o 
  16   4   1       39.54       40.43      2.49 o 
  17   4   1      114.31      108.88      3.75 o 
  18   4   1       21.59       22.05      1.98 o 
  19   4   1       20.60       26.01      2.19 o 
  20   4   1       23.48       23.89      2.57 o 
  21   4   1        1.33        7.52      4.44 o 
   0   5   1      178.56      189.47      4.15 o 
   1   5   1      931.33     1102.04      7.83 o 
   2   5   1        9.92       11.66      0.72 o 
   3   5   1      434.16      502.02      4.10 o 
   4   5   1      423.97      472.51      3.95 o 
   5   5   1      430.27      489.65      4.33 o 
   6   5   1      110.99      113.99      1.71 o 
   7   5   1      179.81      182.18      2.43 o 
   8   5   1      705.51      686.15      7.21 o 
   9   5   1      123.41      116.12      2.37 o 
  10   5   1       14.34       13.93      1.10 o 
  11   5   1      237.30      209.80      3.61 o 
  12   5   1      114.85      121.55      2.91 o 
  13   5   1      132.75      121.41      4.25 o 
  14   5   1        3.26        1.69      0.96 o 
  15   5   1        5.06        5.87      1.30 o 
  16   5   1       10.87       13.85      1.68 o 
  17   5   1       45.03       40.24      2.59 o 
  18   5   1       18.43       19.48      1.94 o 
  19   5   1        0.21       -1.28      1.28 o 
  20   5   1        6.85        1.43      4.95 o 
   1   6   1       93.12       95.39      1.77 o 
   2   6   1        6.74        5.82      0.57 o 
   3   6   1       46.52       52.89      2.10 o 
   4   6   1      401.28      385.34      3.78 o 
   5   6   1       27.04       24.23      0.96 o 
   6   6   1      110.32      110.47      2.91 o 
   7   6   1      129.27      123.02      2.49 o 
   8   6   1      189.66      184.79      3.14 o 
   9   6   1      226.46      228.74      3.82 o 
  10   6   1       41.12       31.69      1.57 o 
  11   6   1       14.63       12.55      1.19 o 
  12   6   1       17.17       16.51      1.75 o 
  13   6   1       68.14       67.34      2.25 o 
  14   6   1      160.53      148.18      3.74 o 
  15   6   1       38.67       42.02      2.02 o 
  16   6   1        8.13        8.54      1.26 o 
  17   6   1       29.47       37.82      2.81 o 
  18   6   1       26.56       32.06      2.38 o 
  19   6   1        8.96       15.20      3.50 o 
   0   7   1       29.05       26.14      1.52 o 
   1   7   1      144.11      122.73      2.59 o 
   2   7   1       46.66       41.11      1.32 o 
   3   7   1      453.87      402.52      7.26 o 
   4   7   1      609.60      607.92      6.76 o 
   5   7   1       12.43       10.85      0.90 o 
   6   7   1        8.98       11.92      2.67 o 
   7   7   1      466.60      462.03      7.09 o 
   8   7   1      206.59      195.21      3.48 o 
   9   7   1      243.49      212.26      3.64 o 
  10   7   1       63.01       63.64      2.13 o 
  11   7   1      122.98      110.19      2.70 o 
  12   7   1       38.16       44.49      2.13 o 
  13   7   1       42.37       35.90      1.88 o 
  14   7   1        5.70        7.42      1.17 o 
  15   7   1       13.89       15.50      2.36 o 
  16   7   1       19.11       22.56      1.79 o 
  17   7   1        0.39        2.93      2.43 o 
  18   7   1       18.02       18.63      3.87 o 
   1   8   1        8.85        9.08      1.19 o 
   2   8   1      549.99      559.76      6.93 o 
   3   8   1       69.15       73.77      2.12 o 
   4   8   1        9.38       10.17      1.06 o 
   5   8   1      148.99      134.45      3.25 o 
   6   8   1       23.55       17.76      1.64 o 
   7   8   1       13.84       16.93      1.31 o 
   8   8   1      100.59      102.10      3.11 o 
   9   8   1       42.65       40.39      1.97 o 
  10   8   1       30.28       27.56      1.79 o 
  11   8   1       17.81       19.68      1.55 o 
  12   8   1       31.92       27.74      1.80 o 
  13   8   1       23.39       20.98      1.67 o 
  14   8   1        7.70        6.55      1.27 o 
  15   8   1       49.02       48.77      2.59 o 
  16   8   1       19.53       25.85      2.55 o 
   0   9   1      207.19      208.80      5.17 o 
   1   9   1       20.43       15.83      1.76 o 
   2   9   1       57.04       52.10      2.74 o 
   3   9   1       58.74       57.96      3.35 o 
   4   9   1       53.86       46.40      2.48 o 
   5   9   1       81.28       78.99      2.83 o 
   6   9   1       28.34       23.86      1.69 o 
   7   9   1       71.54       79.26      3.61 o 
   8   9   1        2.13        1.17      1.03 o 
   9   9   1        2.11        3.36      1.14 o 
  10   9   1        9.88        9.55      1.46 o 
  11   9   1       10.98       10.72      1.82 o 
  12   9   1       25.78       29.69      2.62 o 
  13   9   1        2.55        5.74      1.71 o 
  14   9   1       29.53       37.19      3.77 o 
   1  10   1        2.64        4.85      1.19 o 
   2  10   1       16.12       14.21      1.43 o 
   3  10   1        4.64        6.42      1.52 o 
   4  10   1        1.44        1.85      1.34 o 
   5  10   1       41.19       48.80      5.31 o 
   6  10   1       39.32       41.30      4.71 o 
   7  10   1        6.44        6.53      1.62 o 
   8  10   1        0.65        1.79      1.68 o 
   9  10   1        8.44        8.86      1.74 o 
  10  10   1       19.26       20.48      2.32 o 
  11  10   1        2.73        7.85      2.04 o 
  12  10   1        2.05        1.74      3.19 o 
   0  11   1        8.21       13.17      2.41 o 
   1  11   1       61.81       63.44      3.91 o 
   2  11   1       36.45       41.88      3.49 o 
   3  11   1        0.14       -0.05      2.17 o 
   4  11   1       42.07       45.88      3.29 o 
   5  11   1       23.02       29.83      6.34 o 
   6  11   1       22.33       30.57      3.51 o 
   7  11   1       21.03       23.75      3.12 o 
   8  11   1       54.79       56.46      4.33 o 
   0   0   2     5359.92     5746.84    101.68 o 
   2   0   2     2361.57     2587.66     22.90 o 
   4   0   2    22160.29    24571.42    266.53 o 
   6   0   2     2929.47     3051.03     40.82 o 
   8   0   2      277.13      346.90      4.22 o 
  10   0   2      679.66      674.86      7.30 o 
  12   0   2       63.33       68.30      2.52 o 
  14   0   2      182.75      158.18      4.66 o 
  16   0   2      417.19      412.11      7.64 o 
  18   0   2      157.36      152.35     12.01 o 
  20   0   2       38.90       40.07      2.94 o 
  22   0   2       28.84       36.94      4.47 o 
   1   1   2      674.01      766.36      5.08 o 
   2   1   2     6328.66     6776.14     41.91 o 
   3   1   2     3661.38     3788.47     24.72 o 
   4   1   2     3467.11     3651.15     22.86 o 
   5   1   2      396.10      425.16      3.33 o 
   6   1   2      900.90      907.28      6.24 o 
   7   1   2      264.16      278.59      4.83 o 
   8   1   2      189.80      218.93      2.08 o 
   9   1   2      585.28      620.68      4.72 o 
  10   1   2      289.27      280.49      3.22 o 
  11   1   2      586.02      602.11      6.84 o 
  12   1   2      172.47      165.44      3.18 o 
  13   1   2        8.24        5.23      0.98 o 
  14   1   2       35.13       37.91      1.63 o 
  15   1   2      182.11      166.84      3.11 o 
  16   1   2       92.51       92.77      2.37 o 
  17   1   2       71.15       66.19      3.23 o 
  18   1   2      162.95      153.73      3.59 o 
  19   1   2        8.95        9.76      1.37 o 
  20   1   2       48.36       47.81      3.60 o 
  21   1   2       22.05       23.34      2.81 o 
  22   1   2       22.37       25.57      2.96 o 
   0   2   2     2854.47     3118.22     27.69 o 
   1   2   2      869.72      918.85      8.86 o 
   2   2   2     4931.50     5325.81     34.48 o 
   3   2   2     5855.97     6338.34     42.83 o 
   4   2   2      171.40      212.51      2.61 o 
   5   2   2     1320.44     1501.70     11.88 o 
   6   2   2     1232.98     1312.04      9.16 o 
   7   2   2      507.35      547.21      4.42 o 
   8   2   2      870.00      886.24      7.15 o 
   9   2   2      849.50      879.47      6.77 o 
  10   2   2      286.00      286.74      3.95 o 
  11   2   2      207.24      201.33      2.77 o 
  12   2   2      274.67      287.90      3.53 o 
  13   2   2       55.78       52.60      1.87 o 
  14   2   2       77.65       72.87      2.00 o 
  15   2   2      532.09      511.99      8.40 o 
  16   2   2      137.03      142.15      3.45 o 
  17   2   2       33.98       29.60      1.77 o 
  18   2   2       43.60       42.51      2.10 o 
  19   2   2       16.20       20.80      2.23 o 
  20   2   2        2.62        3.66      1.26 o 
  21   2   2       13.92       14.37      2.99 o 
  22   2   2       17.07       15.73      4.44 o 
   1   3   2      738.76      747.38      5.76 o 
   2   3   2      693.78      648.94      4.91 o 
   3   3   2     1317.25     1393.08      9.71 o 
   4   3   2     3378.42     3684.24     24.32 o 
   5   3   2      727.02      781.72      5.61 o 
   6   3   2      312.38      351.17      6.34 o 
   7   3   2      943.01     1067.62      7.48 o 
   8   3   2      428.45      448.11      7.00 o 
   9   3   2      610.51      683.24      5.97 o 
  10   3   2      180.44      196.89      3.34 o 
  11   3   2      446.57      431.49      6.93 o 
  12   3   2      191.70      184.91      3.26 o 
  13   3   2        5.25        3.25      0.74 o 
  14   3   2      392.57      384.73      5.36 o 
  15   3   2        4.03        4.05      1.57 o 
  16   3   2       83.12       84.90      2.57 o 
  17   3   2       23.33       21.33      1.77 o 
  18   3   2       36.77       36.44      3.07 o 
  19   3   2        9.65        7.91      1.62 o 
  20   3   2        1.34        1.00      1.30 o 
  21   3   2        7.21        7.89      2.00 o 
   0   4   2     3539.67     4041.59     36.16 o 
   1   4   2      133.90      148.61      1.85 o 
   2   4   2      227.73      218.77      2.10 o 
   3   4   2     1700.17     1861.77     12.89 o 
   4   4   2     2349.80     2587.05     17.58 o 
   5   4   2      323.35      405.62      4.05 o 
   6   4   2       16.74       15.98      0.62 o 
   7   4   2        6.15        7.01      0.57 o 
   8   4   2      235.55      247.68      2.88 o 
   9   4   2       74.13       64.44      1.64 o 
  10   4   2      155.73      134.36      3.82 o 
  11   4   2       87.15       88.25      2.13 o 
  12   4   2        5.90        4.91      0.82 o 
  13   4   2       15.50       16.10      1.16 o 
  14   4   2       67.62       67.09      2.88 o 
  15   4   2       25.14       22.40      1.79 o 
  16   4   2       25.88       29.91      2.32 o 
  17   4   2       11.72       12.50      1.92 o 
  18   4   2        5.26        6.52      2.35 o 
  19   4   2       21.58       29.20      6.14 o 
  20   4   2        1.64        1.34      1.37 o 
  21   4   2        4.61        3.42      4.10 o 
   1   5   2     1027.35     1036.65     10.22 o 
   2   5   2      482.03      520.29      7.57 o 
   3   5   2      438.19      497.52      4.34 o 
   4   5   2       52.95       61.73      1.32 o 
   5   5   2       76.58       84.35      2.22 o 
   6   5   2      126.07      126.70      4.01 o 
   7   5   2      255.53      275.51      3.61 o 
   8   5   2      239.25      227.59      9.57 o 
   9   5   2      582.90      565.78      5.83 o 
  10   5   2        7.40        5.81      0.82 o 
  11   5   2      155.96      153.98      2.91 o 
  12   5   2      156.71      141.63      3.12 o 
  13   5   2       58.69       56.22      2.29 o 
  14   5   2       14.93       15.32      1.53 o 
  15   5   2       90.18       83.56      2.68 o 
  16   5   2       16.92       19.17      2.05 o 
  17   5   2        3.28        2.37      1.67 o 
  18   5   2       11.41       14.13      1.77 o 
  19   5   2       16.59       17.56      1.98 o 
  20   5   2        0.38        2.74      3.76 o 
   0   6   2      413.71      409.19      7.41 o 
   1   6   2      527.00      548.33      5.04 o 
   2   6   2       62.24       67.67      1.53 o 
   3   6   2      118.06      118.85      2.13 o 
   4   6   2      278.89      279.84      3.07 o 
   5   6   2       88.23       85.91      1.76 o 
   6   6   2       16.26       18.15      0.93 o 
   7   6   2      136.76      133.57      2.78 o 
   8   6   2      298.22      257.73      4.97 o 
   9   6   2      278.55      275.28      4.06 o 
  10   6   2      961.56      861.42     10.75 o 
  11   6   2       45.68       49.09      1.92 o 
  12   6   2        6.35        4.42      1.00 o 
  13   6   2        5.11        7.40      1.11 o 
  14   6   2       15.61       20.80      2.10 o 
  15   6   2        0.19        0.73      0.97 o 
  16   6   2       26.74       31.55      1.92 o 
  17   6   2        3.12        4.27      2.97 o 
  18   6   2        3.60        2.73      1.99 o 
   1   7   2      112.10      102.58      2.01 o 
   2   7   2      346.46      327.97      3.76 o 
   3   7   2      112.94      114.13      1.93 o 
   4   7   2       37.99       34.25      1.26 o 
   5   7   2      332.39      298.92      4.20 o 
   6   7   2       26.63       28.12      1.43 o 
   7   7   2      127.70      117.12      2.98 o 
   8   7   2       32.09       29.48      1.65 o 
   9   7   2      208.65      183.84      3.70 o 
  10   7   2       43.19       35.13      1.73 o 
  11   7   2      104.36       91.02      2.47 o 
  12   7   2       19.08       15.69      1.43 o 
  13   7   2      113.93      111.46      2.89 o 
  14   7   2       11.58       13.49      3.57 o 
  15   7   2        8.63        9.36      1.48 o 
  16   7   2        4.65        6.18      1.58 o 
  17   7   2       17.09       20.24      2.53 o 
   0   8   2      305.79      294.73      5.93 o 
   1   8   2      425.91      420.78      4.93 o 
   2   8   2      386.87      371.63      4.59 o 
   3   8   2      205.58      202.77      4.19 o 
   4   8   2      221.47      203.93      3.42 o 
   5   8   2      248.86      248.88      4.23 o 
   6   8   2       32.43       29.26      1.84 o 
   7   8   2      180.84      188.01      3.65 o 
   8   8   2       16.89       19.71      1.44 o 
   9   8   2        3.41        2.16      2.06 o 
  10   8   2        4.43        5.12      1.14 o 
  11   8   2        0.08        0.81      1.54 o 
  12   8   2       19.12       22.21      1.83 o 
  13   8   2        3.92        3.79      1.26 o 
  14   8   2        4.62        2.97      1.49 o 
  15   8   2       12.84       11.40      2.02 o 
  16   8   2       21.88       25.18      5.05 o 
   1   9   2       40.23       43.88      2.20 o 
   2   9   2       46.50       45.95      1.88 o 
   3   9   2        8.08        6.72      1.15 o 
   4   9   2      148.52      146.23      5.63 o 
   5   9   2        0.70        2.40      1.09 o 
   6   9   2       47.46       46.04      2.32 o 
   7   9   2       18.60       20.15      1.77 o 
   8   9   2        3.58        4.80      1.21 o 
   9   9   2        4.38        7.03      1.40 o 
  10   9   2       13.43       14.85      1.73 o 
  11   9   2       48.71       47.36      2.41 o 
  12   9   2        1.24        2.09      1.62 o 
  13   9   2       40.67       41.29      2.70 o 
  14   9   2        2.49        0.78      2.66 o 
   0  10   2       12.35       11.08      2.10 o 
   1  10   2       28.95       34.67      2.63 o 
   2  10   2       23.32       26.05      1.99 o 
   3  10   2       30.94       32.38      2.65 o 
   4  10   2       14.65       11.51      3.64 o 
   5  10   2        3.13        8.09      2.28 o 
   6  10   2       32.57       37.40      2.59 o 
   7  10   2       88.92      106.92      4.74 o 
   8  10   2       10.93       16.78      2.05 o 
   9  10   2       14.56       20.70      2.01 o 
  10  10   2       20.61       24.63      2.14 o 
  11  10   2       71.16       79.55      5.56 o 
   1  11   2       21.73       26.10      2.31 o 
   2  11   2       26.70       35.82      2.99 o 
   3  11   2        5.30        6.07      2.10 o 
   4  11   2       10.09       13.64      2.32 o 
   5  11   2       38.91       46.10      3.33 o 
   6  11   2       39.58       40.99      4.67 o 
   7  11   2       14.54       18.46      4.79 o 
   8  11   2        3.67        2.39      3.76 o 
   2   0   3     3691.42     4024.75     35.47 o 
   4   0   3    14031.74    14944.14    179.15 o 
   6   0   3    11384.94    12788.06    121.37 o 
   8   0   3      471.36      583.82      6.82 o 
  10   0   3      223.21      241.84      4.39 o 
  12   0   3       32.05       32.29      2.38 o 
  14   0   3      106.26       95.17      4.06 o 
  16   0   3      204.56      176.73      6.31 o 
  18   0   3        1.33        1.89      1.35 o 
  20   0   3      146.95      161.94      6.16 o 
  22   0   3       31.10       43.76      4.71 o 
   0   1   3    13444.43    14538.92    362.74 o 
   1   1   3     6455.09     6622.06     64.97 o 
   2   1   3     3775.84     4043.62     25.26 o 
   3   1   3      985.45     1041.52      6.93 o 
   4   1   3     3452.78     3724.06     24.35 o 
   5   1   3       24.12       23.21      0.61 o 
   6   1   3     2345.14     2724.70     20.85 o 
   7   1   3        4.48        4.22      0.42 o 
   8   1   3      784.34      839.01     10.21 o 
   9   1   3      234.43      224.32      2.51 o 
  10   1   3        0.70        1.24      0.48 o 
  11   1   3       46.20       41.17      2.01 o 
  12   1   3      181.10      156.92      2.29 o 
  13   1   3      249.80      256.50      3.96 o 
  14   1   3      221.68      197.86      3.99 o 
  15   1   3       32.34       31.57      1.53 o 
  16   1   3       98.71       95.95      3.55 o 
  17   1   3       34.84       32.34      1.94 o 
  18   1   3       88.93       94.36      3.86 o 
  19   1   3       11.09       12.10      2.69 o 
  20   1   3        9.21       12.40      1.52 o 
  21   1   3       14.65       20.43      1.85 o 
  22   1   3        5.18        6.92      2.37 o 
   1   2   3     6256.75     6508.43     40.39 o 
   2   2   3     9337.52    10319.10     66.39 o 
   3   2   3      341.40      377.81      3.91 o 
   4   2   3      527.22      567.19      4.84 o 
   5   2   3     2049.90     2232.30     15.24 o 
   6   2   3      665.16      744.86      5.38 o 
   7   2   3      315.40      343.44      2.94 o 
   8   2   3      574.96      621.93      4.76 o 
   9   2   3      103.20      124.16      1.70 o 
  10   2   3      382.13      366.54      4.28 o 
  11   2   3      107.87      108.42      2.09 o 
  12   2   3       58.85       64.30      1.60 o 
  13   2   3       11.67       11.39      0.87 o 
  14   2   3      239.49      243.47      4.66 o 
  15   2   3       29.52       23.33      1.55 o 
  16   2   3       20.21       22.54      2.14 o 
  17   2   3        3.53        3.56      1.02 o 
  18   2   3       40.35       40.99      4.26 o 
  19   2   3       49.49       57.33      2.58 o 
  20   2   3        6.97        8.69      1.42 o 
  21   2   3       16.91       18.16      1.84 o 
  22   2   3        5.70       15.04      4.79 o 
   0   3   3     2911.11     3236.62     32.35 o 
   1   3   3     1179.75     1323.10      8.84 o 
   2   3   3      197.62      179.63      2.82 o 
   3   3   3     1206.65     1392.93      9.84 o 
   4   3   3     1818.76     1991.51     13.64 o 
   5   3   3     1833.81     2046.29     14.10 o 
   6   3   3      519.99      539.22      6.11 o 
   7   3   3      517.08      553.99      4.36 o 
   8   3   3      570.12      556.16      4.98 o 
   9   3   3      271.77      274.17      3.04 o 
  10   3   3      198.30      186.69      3.59 o 
  11   3   3      170.32      164.62      2.80 o 
  12   3   3       74.97       72.86      2.17 o 
  13   3   3      184.24      163.02      2.74 o 
  14   3   3       38.65       36.04      1.66 o 
  15   3   3       24.47       20.53      1.54 o 
  16   3   3       26.97       27.27      2.09 o 
  17   3   3       25.60       25.94      1.77 o 
  18   3   3       11.62       16.92      1.98 o 
  19   3   3        2.75        2.19      1.48 o 
  20   3   3       31.68       32.61      2.36 o 
  21   3   3        8.84       10.59      3.11 o 
   1   4   3      696.84      801.19     10.25 o 
   2   4   3      408.98      432.23      3.74 o 
   3   4   3      781.61      862.65      6.58 o 
   4   4   3      475.79      528.79      4.44 o 
   5   4   3       86.16       80.79      1.34 o 
   6   4   3      357.00      393.22      4.11 o 
   7   4   3      195.59      193.09      2.29 o 
   8   4   3      346.39      345.07      5.26 o 
   9   4   3       10.17       11.23      0.84 o 
  10   4   3      197.69      184.04      3.90 o 
  11   4   3      379.00      347.62      8.99 o 
  12   4   3       73.60       61.34      2.09 o 
  13   4   3      790.39      728.61      8.37 o 
  14   4   3      223.26      219.99      3.85 o 
  15   4   3       46.79       48.07      2.45 o 
  16   4   3        3.16        3.95      1.50 o 
  17   4   3       35.06       38.72      2.32 o 
  18   4   3        4.79        6.25      1.39 o 
  19   4   3        4.84        9.18      2.23 o 
  20   4   3        0.03        0.21      1.53 o 
  21   4   3        2.32        8.54      4.44 o 
   0   5   3       37.93       35.72      1.49 o 
   1   5   3      705.91      816.84      8.25 o 
   2   5   3      587.14      556.31      7.59 o 
   3   5   3      389.84      427.16      3.92 o 
   4   5   3      409.01      400.76      3.80 o 
   5   5   3       21.71       25.25      0.90 o 
   6   5   3      245.23      257.94      4.42 o 
   7   5   3      174.22      176.82      2.47 o 
   8   5   3      316.29      331.93      4.15 o 
   9   5   3       12.17       15.38      1.10 o 
  10   5   3      248.66      227.07      3.32 o 
  11   5   3      258.29      235.51      3.85 o 
  12   5   3        1.21       -0.57      0.69 o 
  13   5   3       14.17       12.79      1.32 o 
  14   5   3        6.47        8.81      1.19 o 
  15   5   3       88.31       82.45      2.41 o 
  16   5   3       12.42       12.09      1.51 o 
  17   5   3       39.06       39.45      2.41 o 
  18   5   3       27.82       26.60      2.26 o 
  19   5   3        3.53        3.68      1.57 o 
   1   6   3       61.10       69.34      1.58 o 
   2   6   3      838.74      852.74      6.90 o 
   3   6   3      260.49      261.53      4.97 o 
   4   6   3      149.64      155.03      2.73 o 
   5   6   3      257.24      249.26      3.12 o 
   6   6   3       29.86       33.94      1.35 o 
   7   6   3       33.79       37.08      1.38 o 
   8   6   3      318.78      294.00      3.85 o 
   9   6   3       20.51       17.16      1.66 o 
  10   6   3       45.96       48.33      1.81 o 
  11   6   3       95.70       83.77      2.57 o 
  12   6   3      105.03       93.81      2.59 o 
  13   6   3        3.66        3.14      1.11 o 
  14   6   3        9.68       10.14      1.40 o 
  15   6   3       11.05       14.39      2.76 o 
  16   6   3       13.94       15.98      1.64 o 
  17   6   3       26.52       28.08      3.07 o 
  18   6   3       12.28        9.27      1.85 o 
   0   7   3      103.21       94.64      4.21 o 
   1   7   3      912.02      855.96      8.80 o 
   2   7   3      302.99      310.62      3.98 o 
   3   7   3      102.36       91.14      3.10 o 
   4   7   3      106.59       84.86      2.21 o 
   5   7   3      479.51      441.71      5.59 o 
   6   7   3      166.60      168.53      3.66 o 
   7   7   3      484.69      441.39      9.78 o 
   8   7   3       29.35       29.49      1.67 o 
   9   7   3       73.57       70.35      2.62 o 
  10   7   3       67.49       65.85      2.75 o 
  11   7   3      105.27       93.22      2.75 o 
  12   7   3       92.94       90.13      4.40 o 
  13   7   3       19.26       23.10      1.79 o 
  14   7   3       13.41       15.68      1.58 o 
  15   7   3       19.12       23.43      2.57 o 
  16   7   3        3.25        6.31      1.39 o 
  17   7   3       18.16       20.23      2.51 o 
   1   8   3       44.98       43.50      1.61 o 
   2   8   3      343.31      330.09      5.03 o 
   3   8   3      129.80      129.70      3.02 o 
   4   8   3      199.02      176.88      5.02 o 
   5   8   3       26.17       27.59      2.18 o 
   6   8   3       61.14       52.54      2.56 o 
   7   8   3       33.17       31.23      1.97 o 
   8   8   3       96.37       86.47      2.92 o 
   9   8   3       77.22       80.94      2.58 o 
  10   8   3       91.83       88.66      2.74 o 
  11   8   3       11.51       10.74      1.44 o 
  12   8   3        1.35        3.92      1.88 o 
  13   8   3       77.45       72.49      4.75 o 
  14   8   3        4.40        2.23      1.64 o 
  15   8   3       36.91       37.05      2.32 o 
  16   8   3        5.64        3.40      5.22 o 
   0   9   3       89.02       87.35      4.91 o 
   1   9   3      208.45      205.53      4.73 o 
   2   9   3       73.42       73.27      2.74 o 
   3   9   3       76.43       69.37      2.88 o 
   4   9   3       56.51       55.67      2.99 o 
   5   9   3       54.67       47.34      3.78 o 
   6   9   3       64.44       65.67      2.99 o 
   7   9   3       12.89       16.20      1.77 o 
   8   9   3       18.56       25.16      3.27 o 
   9   9   3       29.24       30.69      2.18 o 
  10   9   3       28.76       26.74      2.59 o 
  11   9   3       27.54       33.91      2.34 o 
  12   9   3        1.65        2.92      1.40 o 
  13   9   3       16.00       16.55      3.20 o 
  14   9   3        1.31        3.60      2.71 o 
   1  10   3       47.73       46.92      3.04 o 
   2  10   3       12.97       16.54      1.71 o 
   3  10   3       69.64       78.19      3.71 o 
   4  10   3      103.43      109.14      4.22 o 
   5  10   3       38.48       41.65      4.64 o 
   6  10   3       36.17       37.46      3.75 o 
   7  10   3       29.89       23.60      3.30 o 
   8  10   3        9.58       12.30      2.02 o 
   9  10   3       13.82       14.47      2.14 o 
  10  10   3        1.25        0.60      2.19 o 
  11  10   3        7.43       14.23      3.38 o 
   0  11   3       15.35       15.58      3.58 o 
   1  11   3       20.95       24.94      2.48 o 
   2  11   3        6.33       11.71      3.02 o 
   3  11   3       17.66       23.22      3.17 o 
   4  11   3       23.20       26.64      3.28 o 
   5  11   3       34.92       37.52      3.89 o 
   6  11   3       33.61       42.05      4.84 o 
   7  11   3        9.01        0.68      3.42 o 
   0   0   4    29489.92    33090.34   1307.56 o 
   2   0   4     4473.31     4931.37     47.35 o 
   4   0   4      749.33      799.55      7.90 o 
   6   0   4     2060.06     2202.54     20.24 o 
   8   0   4      247.18      228.61      3.26 o 
  10   0   4      840.98      880.00      9.59 o 
  12   0   4      390.66      386.45      8.03 o 
  14   0   4      441.50      423.92      8.10 o 
  16   0   4      110.17      124.19      3.92 o 
  18   0   4       46.43       52.57      3.51 o 
  20   0   4       19.74       22.84      5.03 o 
   1   1   4     1953.14     2107.46     24.14 o 
   2   1   4      438.92      398.22      6.02 o 
   3   1   4      890.56      963.18      6.74 o 
   4   1   4        2.92        3.73      0.98 o 
   5   1   4     2147.80     2352.81     17.25 o 
   6   1   4      142.06      144.67      1.94 o 
   7   1   4      262.67      317.00      3.21 o 
   8   1   4      474.56      519.02      6.32 o 
   9   1   4      139.11      138.35      2.53 o 
  10   1   4      490.79      498.03      5.67 o 
  11   1   4       82.13       79.80      1.49 o 
  12   1   4       61.23       57.76      1.75 o 
  13   1   4      148.07      150.92      2.54 o 
  14   1   4      158.68      162.16      2.98 o 
  15   1   4      104.42       97.24      2.39 o 
  16   1   4       61.30       55.03      2.12 o 
  17   1   4       43.24       42.01      2.25 o 
  18   1   4       42.06       37.66      2.82 o 
  19   1   4       29.96       27.27      1.88 o 
  20   1   4       43.41       44.88      2.33 o 
  21   1   4        2.34        3.08      1.20 o 
  22   1   4        4.59        9.23      4.10 o 
   0   2   4     7161.07     8152.88     78.54 o 
   1   2   4      866.54      966.78      8.44 o 
   2   2   4     3220.63     3560.80     22.50 o 
   3   2   4      876.92      945.17      6.53 o 
   4   2   4     1817.22     1951.35     12.74 o 
   5   2   4      244.49      248.84      5.34 o 
   6   2   4        7.69        8.80      0.74 o 
   7   2   4      536.27      545.12      9.02 o 
   8   2   4      917.46      927.84      6.75 o 
   9   2   4      157.03      146.70      3.21 o 
  10   2   4      264.17      254.22      3.51 o 
  11   2   4       60.67       61.50      2.19 o 
  12   2   4      216.94      200.39      2.76 o 
  13   2   4       12.66       11.50      1.41 o 
  14   2   4      135.73      122.08      2.89 o 
  15   2   4       14.47       12.21      1.24 o 
  16   2   4       21.74       21.09      1.55 o 
  17   2   4        9.08       12.21      1.32 o 
  18   2   4       86.65       91.79      2.78 o 
  19   2   4       17.59       20.78      1.80 o 
  20   2   4        6.69        7.47      1.39 o 
  21   2   4       11.61       16.97      2.10 o 
   1   3   4      507.92      528.16      4.13 o 
   2   3   4      208.02      247.83      2.38 o 
   3   3   4      326.70      312.15      2.87 o 
   4   3   4      178.54      159.06      4.05 o 
   5   3   4      252.37      264.85      2.90 o 
   6   3   4     1524.46     1646.00     11.61 o 
   7   3   4      620.44      648.76      7.67 o 
   8   3   4      146.78      142.70      2.06 o 
   9   3   4       94.52       92.51      2.06 o 
  10   3   4      423.84      386.47      4.60 o 
  11   3   4       48.91       42.41      1.56 o 
  12   3   4      112.40      100.91      2.26 o 
  13   3   4       51.41       49.50      1.62 o 
  14   3   4      269.14      240.93      3.84 o 
  15   3   4       47.51       41.94      2.39 o 
  16   3   4        9.08        8.33      1.19 o 
  17   3   4        0.48        0.99      1.05 o 
  18   3   4       11.34       14.76      1.53 o 
  19   3   4        2.86        4.07      1.49 o 
  20   3   4        7.97       14.32      2.13 o 
  21   3   4        1.77        4.10      3.42 o 
   0   4   4       59.56       53.87      1.37 o 
   1   4   4      383.53      382.26      3.22 o 
   2   4   4      111.66      105.40      1.56 o 
   3   4   4      136.16      140.52      1.83 o 
   4   4   4      115.29      117.87      1.79 o 
   5   4   4       13.85       16.16      0.76 o 
   6   4   4      162.51      177.70      2.34 o 
   7   4   4      293.01      296.15      8.47 o 
   8   4   4       88.90       78.64      2.16 o 
   9   4   4       82.24       73.00      1.81 o 
  10   4   4       98.98      100.49      2.76 o 
  11   4   4      261.68      240.27      3.43 o 
  12   4   4      157.91      159.00      2.83 o 
  13   4   4      233.70      230.11      6.22 o 
  14   4   4       10.47       11.11      1.41 o 
  15   4   4       45.94       42.15      1.92 o 
  16   4   4       42.69       45.97      2.44 o 
  17   4   4       17.25       20.10      1.92 o 
  18   4   4        4.85        1.82      1.33 o 
  19   4   4       12.73       15.44      2.04 o 
  20   4   4        2.74        7.93      2.77 o 
   1   5   4      231.92      214.36      2.53 o 
   2   5   4       80.61       73.75      1.35 o 
   3   5   4      238.05      247.61      2.72 o 
   4   5   4        7.31        8.23      0.64 o 
   5   5   4      115.26      116.79      1.96 o 
   6   5   4      118.49      117.69      1.84 o 
   7   5   4      382.41      382.35      4.22 o 
   8   5   4      128.37      115.35      2.18 o 
   9   5   4        4.68        4.77      0.83 o 
  10   5   4      212.33      192.30      5.83 o 
  11   5   4      270.01      257.22      5.19 o 
  12   5   4      298.25      285.67      4.66 o 
  13   5   4       32.12       31.90      1.87 o 
  14   5   4        1.46        1.91      1.22 o 
  15   5   4       33.47       39.57      2.06 o 
  16   5   4        1.85        2.53      1.22 o 
  17   5   4        0.93        2.28      1.65 o 
  18   5   4        0.83        0.15      1.38 o 
  19   5   4       12.60       14.10      2.14 o 
   0   6   4      526.44      552.73     11.61 o 
   1   6   4       13.46       13.50      0.93 o 
   2   6   4      162.71      155.96      2.75 o 
   3   6   4       14.84       15.41      0.83 o 
   4   6   4       22.44       18.41      0.96 o 
   5   6   4      117.64      118.17      3.00 o 
   6   6   4      273.76      260.71      4.29 o 
   7   6   4      199.91      193.43      4.06 o 
   8   6   4       11.03       10.33      1.02 o 
   9   6   4       26.61       26.29      1.42 o 
  10   6   4      537.23      489.20      6.49 o 
  11   6   4       86.90       85.51      5.01 o 
  12   6   4       39.53       36.30      2.59 o 
  13   6   4       76.25       70.59      2.90 o 
  14   6   4       56.46       54.31      3.57 o 
  15   6   4        3.11        2.57      1.16 o 
  16   6   4       14.42       14.63      2.03 o 
  17   6   4       15.57       16.27      2.11 o 
  18   6   4        0.38        0.45      1.79 o 
   1   7   4        5.39        5.75      1.66 o 
   2   7   4       32.26       28.66      1.31 o 
   3   7   4      111.12      101.97      2.12 o 
   4   7   4       62.53       55.01      1.68 o 
   5   7   4      266.37      237.91      3.71 o 
   6   7   4       21.15       20.67      1.22 o 
   7   7   4      152.51      137.64      6.02 o 
   8   7   4      200.45      181.75      3.75 o 
   9   7   4       31.18       27.46      1.71 o 
  10   7   4      176.70      166.47      4.93 o 
  11   7   4       53.05       56.11      2.40 o 
  12   7   4       31.25       36.09      2.30 o 
  13   7   4       66.41       64.44      2.58 o 
  14   7   4       22.25       19.57      1.79 o 
  15   7   4       32.66       30.22      2.16 o 
  16   7   4       25.72       32.39      2.46 o 
  17   7   4        5.67        4.58      2.15 o 
   0   8   4      202.14      195.04      4.77 o 
   1   8   4      115.85      107.51      2.66 o 
   2   8   4      168.58      149.13      2.98 o 
   3   8   4       76.55       81.60      2.52 o 
   4   8   4      210.89      211.92      3.95 o 
   5   8   4       46.37       42.44      2.52 o 
   6   8   4       54.19       48.85      3.95 o 
   7   8   4       34.57       27.16      2.42 o 
   8   8   4       11.26        8.78      2.30 o 
   9   8   4       23.67       20.76      1.79 o 
  10   8   4       21.51       23.82      2.00 o 
  11   8   4      101.54      106.30      3.07 o 
  12   8   4       32.15       36.14      2.16 o 
  13   8   4       31.30       31.41      2.14 o 
  14   8   4        7.70        9.99      1.56 o 
  15   8   4        4.52        3.07      1.61 o 
   1   9   4      123.14      123.84      3.07 o 
   2   9   4        1.29        0.36      1.67 o 
   3   9   4        1.67        3.76      1.07 o 
   4   9   4      110.06      114.26      3.70 o 
   5   9   4       18.64       13.50      1.74 o 
   6   9   4       25.89       27.62      4.90 o 
   7   9   4       11.49       13.56      2.06 o 
   8   9   4        8.42        8.18      1.80 o 
   9   9   4       35.79       35.79      2.59 o 
  10   9   4        7.70        8.18      1.71 o 
  11   9   4       45.77       43.21      4.29 o 
  12   9   4       10.05       10.92      1.98 o 
  13   9   4        6.67        7.18      2.70 o 
   0  10   4      149.11      149.50      6.64 o 
   1  10   4        2.84        3.24      1.20 o 
   2  10   4        2.93        4.32      1.42 o 
   3  10   4       12.22       10.86      1.99 o 
   4  10   4        5.12        6.17      2.91 o 
   5  10   4       24.91       28.13      2.77 o 
   6  10   4       54.65       58.23      3.42 o 
   7  10   4        3.70        1.63      4.67 o 
   8  10   4       30.43       32.59      2.59 o 
   9  10   4       47.66       51.56      3.82 o 
  10  10   4       36.82       46.45      4.71 o 
  11  10   4        3.80        4.10      3.76 o 
   1  11   4       14.20       16.19      2.40 o 
   2  11   4       17.69       20.03      2.88 o 
   3  11   4       21.53       27.35      2.91 o 
   4  11   4       15.88       18.22      4.06 o 
   5  11   4       18.36       13.68      5.12 o 
   2   0   5     8308.22     8923.81     78.02 o 
   4   0   5     6700.13     7054.29     62.07 o 
   6   0   5     1149.57     1306.97     12.69 o 
   8   0   5      622.19      615.52      6.84 o 
  10   0   5      203.71      193.08      3.16 o 
  12   0   5      278.95      254.57      6.76 o 
  14   0   5      517.41      479.92     10.60 o 
  16   0   5       72.27       61.41      4.65 o 
  18   0   5        6.31        2.63      2.04 o 
  20   0   5       25.83       33.82      3.34 o 
   0   1   5     1456.85     1512.30     15.13 o 
   1   1   5      139.33      154.91      1.68 o 
   2   1   5     8221.68     8926.96     60.16 o 
   3   1   5      505.83      530.20      3.99 o 
   4   1   5     1336.04     1366.30      9.20 o 
   5   1   5      117.29      123.98      1.61 o 
   6   1   5      230.52      257.86      2.46 o 
   7   1   5      202.32      207.60      2.41 o 
   8   1   5      724.29      723.14      5.79 o 
   9   1   5      138.70      135.20      2.35 o 
  10   1   5      188.48      187.65      2.66 o 
  11   1   5       50.89       51.23      1.82 o 
  12   1   5       83.09       77.24      1.77 o 
  13   1   5       42.56       46.91      1.75 o 
  14   1   5      162.46      151.66      2.86 o 
  15   1   5       51.68       53.12      2.03 o 
  16   1   5      147.06      148.77      3.34 o 
  17   1   5       36.75       39.84      4.46 o 
  18   1   5       45.41       46.10      2.21 o 
  19   1   5       12.52       13.93      2.61 o 
  20   1   5        4.40        5.62      1.96 o 
  21   1   5       20.91       24.79      2.73 o 
   1   2   5      628.81      670.80      5.15 o 
   2   2   5     3473.15     3862.39     30.88 o 
   3   2   5     1929.67     2009.95     13.15 o 
   4   2   5      199.01      200.61      2.52 o 
   5   2   5     1321.77     1351.44      9.23 o 
   6   2   5       11.52       13.95      0.81 o 
   7   2   5       90.54      103.95      1.45 o 
   8   2   5       64.55       69.23      1.43 o 
   9   2   5       98.07       99.58      3.10 o 
  10   2   5       34.18       38.30      1.15 o 
  11   2   5       49.15       43.56      2.78 o 
  12   2   5       30.99       33.37      1.71 o 
  13   2   5       10.78       11.21      1.03 o 
  14   2   5      177.52      157.72      4.17 o 
  15   2   5       36.40       30.70      1.78 o 
  16   2   5       36.22       34.02      2.11 o 
  17   2   5       66.37       60.77      2.39 o 
  18   2   5        1.64        1.94      1.24 o 
  19   2   5       56.42       52.54      2.65 o 
  20   2   5        0.54       -0.57      1.55 o 
  21   2   5       13.68       15.08      2.56 o 
   0   3   5      513.15      532.64      5.77 o 
   1   3   5      547.11      578.34      5.51 o 
   2   3   5      741.25      869.13      6.82 o 
   3   3   5     2254.07     2396.68     15.62 o 
   4   3   5      734.00      771.47      6.03 o 
   5   3   5      304.27      299.20      4.92 o 
   6   3   5      171.73      169.96      4.70 o 
   7   3   5      353.13      349.08      3.73 o 
   8   3   5       82.33       71.32      2.47 o 
   9   3   5      321.50      296.15      3.78 o 
  10   3   5      118.81      114.23      2.38 o 
  11   3   5       48.12       48.64      1.77 o 
  12   3   5      104.40      103.48      4.58 o 
  13   3   5      124.35      118.13      2.43 o 
  14   3   5       45.38       42.14      2.40 o 
  15   3   5       47.08       43.97      2.74 o 
  16   3   5       18.03       15.79      1.60 o 
  17   3   5       32.82       25.57      1.93 o 
  18   3   5       30.76       31.25      2.17 o 
  19   3   5       21.92       22.54      3.48 o 
  20   3   5        7.49        7.50      1.50 o 
   1   4   5       88.30       87.18      1.27 o 
   2   4   5      358.21      393.68      3.35 o 
   3   4   5      653.82      639.68      5.25 o 
   4   4   5      326.12      329.10      3.29 o 
   5   4   5     1010.51     1102.77      8.37 o 
   6   4   5      106.10       97.85      1.96 o 
   7   4   5      215.45      233.31      2.71 o 
   8   4   5      381.95      344.20      4.44 o 
   9   4   5      869.50      856.08      7.95 o 
  10   4   5      652.80      627.07      8.37 o 
  11   4   5      419.97      412.84      5.42 o 
  12   4   5      108.77      103.50      2.44 o 
  13   4   5       57.47       55.86      2.63 o 
  14   4   5       28.98       24.94      1.69 o 
  15   4   5        9.45        7.74      1.14 o 
  16   4   5        2.57        3.27      1.13 o 
  17   4   5        8.01        6.60      1.67 o 
  18   4   5       27.87       34.54      4.02 o 
  19   4   5        5.72        8.38      1.77 o 
  20   4   5        1.87       -2.74      3.07 o 
   0   5   5     1044.85     1080.27     18.37 o 
   1   5   5      171.75      146.06      2.28 o 
   2   5   5       96.97       84.78      4.72 o 
   3   5   5      206.63      226.66      3.54 o 
   4   5   5       81.28       95.90      2.28 o 
   5   5   5       16.57       16.14      0.90 o 
   6   5   5      491.20      480.35      5.04 o 
   7   5   5       45.91       39.94      2.06 o 
   8   5   5      456.12      443.32      5.72 o 
   9   5   5      255.09      229.94      4.89 o 
  10   5   5       14.20       15.69      1.61 o 
  11   5   5      169.35      158.38      4.66 o 
  12   5   5       32.36       31.41      1.89 o 
  13   5   5       75.38       70.77      2.24 o 
  14   5   5        3.98        4.68      1.03 o 
  15   5   5       25.32       25.36      2.48 o 
  16   5   5        2.65        1.62      1.36 o 
  17   5   5       18.75       22.45      2.25 o 
  18   5   5        1.15        0.45      1.95 o 
  19   5   5        3.21        1.37      3.07 o 
   1   6   5      256.90      264.67      4.20 o 
   2   6   5        6.67        7.62      0.92 o 
   3   6   5      203.81      196.19      3.65 o 
   4   6   5      846.79      808.31     20.43 o 
   5   6   5       19.30       19.59      1.03 o 
   6   6   5      122.63      117.79      3.19 o 
   7   6   5       88.68       89.79      3.80 o 
   8   6   5       88.10       74.32      2.18 o 
   9   6   5       22.58       20.05      1.34 o 
  10   6   5      305.86      277.99      5.74 o 
  11   6   5        3.42        3.42      1.86 o 
  12   6   5      197.06      179.52      7.09 o 
  13   6   5       29.49       30.25      2.01 o 
  14   6   5       26.34       28.00      2.02 o 
  15   6   5       12.16       15.85      1.63 o 
  16   6   5       42.78       46.39      5.88 o 
  17   6   5       13.32       21.46      2.36 o 
  18   6   5       37.36       41.03      6.49 o 
   0   7   5      374.88      370.28      6.87 o 
   1   7   5      332.41      292.59      4.62 o 
   2   7   5      185.89      175.81      3.13 o 
   3   7   5      482.77      442.31      7.38 o 
   4   7   5      550.30      535.57      6.50 o 
   5   7   5      110.91      104.31      2.63 o 
   6   7   5      250.09      240.77      4.73 o 
   7   7   5       14.84       12.91      1.76 o 
   8   7   5       39.74       34.77      1.96 o 
   9   7   5       48.66       54.14      4.39 o 
  10   7   5       75.32       75.12      3.06 o 
  11   7   5       74.47       77.37      2.86 o 
  12   7   5        8.78       10.01      1.36 o 
  13   7   5       25.64       26.23      2.05 o 
  14   7   5       21.92       21.41      2.29 o 
  15   7   5       11.07       14.43      1.79 o 
  16   7   5       13.97       15.32      3.97 o 
  17   7   5       29.79       37.53      7.69 o 
   1   8   5       37.32       38.83      1.73 o 
   2   8   5      137.75      118.12      3.24 o 
   3   8   5       99.12      104.08      4.95 o 
   4   8   5      206.05      174.05      5.80 o 
   5   8   5       28.97       32.40      3.46 o 
   6   8   5      111.03       89.07      6.41 o 
   7   8   5       45.71       39.38      3.06 o 
   8   8   5       16.78       14.47      2.06 o 
   9   8   5        8.11        6.81      1.76 o 
  10   8   5        4.77        6.35      1.89 o 
  11   8   5       10.85       10.15      1.84 o 
  12   8   5       14.75       16.07      2.77 o 
  13   8   5       91.87       98.07      3.48 o 
  14   8   5       19.83       24.53      3.28 o 
  15   8   5       41.03       42.10      4.57 o 
   0   9   5       71.87       72.03      4.35 o 
   1   9   5      210.93      209.88      5.11 o 
   2   9   5       16.93       20.06      2.76 o 
   3   9   5      227.41      211.07     10.04 o 
   4   9   5        1.82        3.34      1.68 o 
   5   9   5       27.48       30.08      2.52 o 
   6   9   5       43.38       41.87      2.60 o 
   7   9   5       31.43       30.48      2.66 o 
   8   9   5       14.61       12.61      1.89 o 
   9   9   5        0.28        0.68      2.59 o 
  10   9   5       42.25       43.33      3.12 o 
  11   9   5        2.04        2.34      1.61 o 
  12   9   5       50.91       54.08      3.59 o 
   1  10   5       18.51       24.23      2.07 o 
   2  10   5       24.94       28.92      2.44 o 
   3  10   5       17.81       21.63      2.50 o 
   4  10   5       59.55       59.26      5.98 o 
   5  10   5       12.69       15.63      2.97 o 
   6  10   5       45.96       46.69      3.31 o 
   7  10   5       15.60       14.60      2.00 o 
   8  10   5        2.07        1.54      1.86 o 
   9  10   5        0.92        1.45      2.53 o 
  10  10   5        2.78        5.81      4.10 o 
   0  11   5       80.82       90.83     10.81 o 
   1  11   5        2.16        6.33      2.06 o 
   2  11   5       31.37       34.77      3.62 o 
   3  11   5        3.83        2.57      2.66 o 
   0   0   6     5634.82     6080.33     75.87 o 
   2   0   6     1890.53     1952.86     18.07 o 
   4   0   6      759.63      750.75      7.80 o 
   6   0   6      860.99      916.12      9.63 o 
   8   0   6      265.27      260.96      4.23 o 
  10   0   6      555.17      582.26     23.92 o 
  12   0   6       53.96       51.14      2.03 o 
  14   0   6        5.09        1.79      1.10 o 
  16   0   6      100.18      112.91      4.78 o 
  18   0   6       53.97       59.49      3.74 o 
  20   0   6        3.76        4.38      2.81 o 
   1   1   6     1614.42     1682.88     11.69 o 
   2   1   6      331.92      365.84      7.01 o 
   3   1   6      507.58      547.19      4.21 o 
   4   1   6      728.56      770.06      5.97 o 
   5   1   6      186.54      197.88      2.07 o 
   6   1   6       17.77       21.54      0.82 o 
   7   1   6      113.63      124.49      1.73 o 
   8   1   6       98.83       92.66      1.46 o 
   9   1   6       34.26       31.37      0.94 o 
  10   1   6       98.45       97.78      1.82 o 
  11   1   6      313.88      319.01      7.41 o 
  12   1   6      329.34      302.32      5.60 o 
  13   1   6       35.23       27.11      1.31 o 
  14   1   6      164.21      131.46      3.53 o 
  15   1   6       49.72       38.83      1.94 o 
  16   1   6       49.01       39.90      2.19 o 
  17   1   6       81.76       78.47      3.71 o 
  18   1   6        8.19        8.71      1.63 o 
  19   1   6        3.07        8.50      1.99 o 
  20   1   6       21.34       21.52      2.81 o 
  21   1   6        8.55        9.91      3.76 o 
   0   2   6     1322.14     1392.29     14.85 o 
   1   2   6      189.06      234.86      2.60 o 
   2   2   6       73.55       84.70      1.71 o 
   3   2   6      565.31      583.92      7.39 o 
   4   2   6      390.58      415.49      3.45 o 
   5   2   6      268.30      258.12      2.49 o 
   6   2   6       76.99       88.99      1.38 o 
   7   2   6      412.96      411.97      4.60 o 
   8   2   6      433.89      402.95      3.86 o 
   9   2   6      149.67      140.19      2.01 o 
  10   2   6      311.72      312.32      4.52 o 
  11   2   6      103.41      101.02      2.69 o 
  12   2   6      145.24      140.44      4.10 o 
  13   2   6        0.60        1.39      1.02 o 
  14   2   6       31.88       30.45      1.57 o 
  15   2   6       81.37       75.93      2.68 o 
  16   2   6       13.26       18.91      2.50 o 
  17   2   6        3.30        1.34      1.08 o 
  18   2   6       14.79       18.15      1.93 o 
  19   2   6        4.93        6.69      1.53 o 
  20   2   6       17.12       19.27      2.06 o 
   1   3   6      151.96      153.60      4.24 o 
   2   3   6      842.83      930.96      8.57 o 
   3   3   6      601.88      560.00      9.20 o 
   4   3   6      954.46      982.39      7.08 o 
   5   3   6       31.40       30.29      0.98 o 
   6   3   6      432.34      452.51      4.12 o 
   7   3   6       20.58       19.29      2.01 o 
   8   3   6      295.42      295.48      5.84 o 
   9   3   6        0.60        1.04      0.61 o 
  10   3   6       23.98       21.63      1.23 o 
  11   3   6      267.81      243.00      4.44 o 
  12   3   6        7.74        6.08      1.38 o 
  13   3   6       19.59       20.48      1.35 o 
  14   3   6      318.04      285.20      5.86 o 
  15   3   6       14.25       14.88      1.41 o 
  16   3   6        9.34       10.74      1.92 o 
  17   3   6        2.75        5.76      1.31 o 
  18   3   6        8.03        8.42      2.23 o 
  19   3   6        1.46        1.17      2.08 o 
  20   3   6        1.20        0.48      1.56 o 
   0   4   6     1160.82     1220.24     13.60 o 
   1   4   6      895.43     1003.49      8.17 o 
   2   4   6      423.08      412.00      9.81 o 
   3   4   6     1140.85     1200.73      9.94 o 
   4   4   6      136.69      129.78      3.18 o 
   5   4   6      158.44      158.58      2.27 o 
   6   4   6        2.47        2.69      0.58 o 
   7   4   6      142.02      139.10      2.32 o 
   8   4   6      624.90      601.89     12.43 o 
   9   4   6      553.85      535.83      6.10 o 
  10   4   6      459.15      413.56      5.22 o 
  11   4   6      242.43      225.59      4.47 o 
  12   4   6       92.24       80.64      2.65 o 
  13   4   6       17.58       16.88      1.33 o 
  14   4   6       58.49       58.34      2.10 o 
  15   4   6        0.19        0.50      0.90 o 
  16   4   6       22.16       25.27      3.66 o 
  17   4   6        8.31       13.16      1.64 o 
  18   4   6       21.70       26.87      2.16 o 
  19   4   6       43.42       51.40      3.46 o 
   1   5   6       58.70       65.91      2.13 o 
   2   5   6      246.88      229.43      5.04 o 
   3   5   6        7.10        7.64      0.76 o 
   4   5   6      333.34      317.84      4.40 o 
   5   5   6     1289.92     1284.60     15.44 o 
   6   5   6       70.23       71.35      2.42 o 
   7   5   6      377.27      347.68      4.26 o 
   8   5   6      108.91      101.71      2.18 o 
   9   5   6      480.15      458.44      5.64 o 
  10   5   6      108.40      103.12      2.49 o 
  11   5   6       97.78       99.98      2.67 o 
  12   5   6       29.98       30.04      2.45 o 
  13   5   6        2.67        4.24      0.94 o 
  14   5   6       10.68       12.33      1.30 o 
  15   5   6       16.64       16.00      1.41 o 
  16   5   6        8.10       11.29      1.66 o 
  17   5   6        1.04        0.88      1.44 o 
  18   5   6        1.27        3.21      1.57 o 
  19   5   6        7.36        1.37      3.42 o 
   0   6   6       18.46       18.22      1.86 o 
   1   6   6      194.60      173.93      2.99 o 
   2   6   6       65.03       58.02      2.68 o 
   3   6   6       94.65       92.17      2.19 o 
   4   6   6      134.52      130.27      3.10 o 
   5   6   6      216.46      200.91      4.08 o 
   6   6   6       85.78       81.01      2.14 o 
   7   6   6       21.81       24.48      2.21 o 
   8   6   6       78.24       77.39      2.39 o 
   9   6   6      156.19      147.36      3.27 o 
  10   6   6        7.77        7.27      1.20 o 
  11   6   6       48.23       43.82      2.05 o 
  12   6   6       17.65       19.58      1.95 o 
  13   6   6       16.45       15.81      3.33 o 
  14   6   6       29.11       31.16      1.97 o 
  15   6   6        3.06        2.54      1.37 o 
  16   6   6        0.73        0.61      2.04 o 
  17   6   6        0.18        1.15      2.07 o 
   1   7   6      126.53      112.17      3.52 o 
   2   7   6       34.35       32.67      1.58 o 
   3   7   6      564.04      534.21      7.55 o 
   4   7   6       14.55       17.97      1.47 o 
   5   7   6      415.17      368.49     14.66 o 
   6   7   6      101.25      103.43      3.23 o 
   7   7   6       84.18       81.33      2.74 o 
   8   7   6      130.26      126.13      3.56 o 
   9   7   6       19.94       17.62      1.52 o 
  10   7   6       11.78       13.20      1.75 o 
  11   7   6        4.63        3.73      1.28 o 
  12   7   6       11.19       11.01      1.86 o 
  13   7   6       60.72       58.19      2.81 o 
  14   7   6        8.01        8.48      1.59 o 
  15   7   6       67.37       72.29      3.51 o 
  16   7   6       12.02       15.30      4.76 o 
   0   8   6       76.78       76.77      3.20 o 
   1   8   6       72.01       67.05      2.16 o 
   2   8   6       91.20       84.52      2.38 o 
   3   8   6       50.78       56.21      2.51 o 
   4   8   6       90.56       87.81      2.82 o 
   5   8   6        5.95        5.66      1.23 o 
   6   8   6       35.32       29.95      2.35 o 
   7   8   6       22.86       19.79      2.00 o 
   8   8   6       16.96       17.77      2.52 o 
   9   8   6       27.61       30.34      2.38 o 
  10   8   6       19.03       22.91      2.19 o 
  11   8   6       10.55       10.05      5.09 o 
  12   8   6       72.68       75.80      3.57 o 
  13   8   6        1.08        1.34      1.52 o 
  14   8   6       12.93       13.99      2.63 o 
   1   9   6        6.58        9.12      1.30 o 
   2   9   6        4.44        4.26      2.04 o 
   3   9   6       29.75       29.30      2.25 o 
   4   9   6        0.03        0.75      1.14 o 
   5   9   6       13.04       17.64      4.03 o 
   6   9   6        8.47        9.33      1.85 o 
   7   9   6       19.07       23.35      2.56 o 
   8   9   6        1.74        3.51      1.42 o 
   9   9   6       19.08       19.77      2.12 o 
  10   9   6       24.70       32.03      4.01 o 
  11   9   6        9.18       12.91      5.32 o 
   0  10   6       39.35       35.30      3.35 o 
   1  10   6        8.81        9.78      1.80 o 
   2  10   6        6.65        8.11      2.42 o 
   3  10   6        4.02        3.19      1.35 o 
   4  10   6       15.33       15.24      3.29 o 
   5  10   6       25.44       24.04      2.37 o 
   6  10   6       25.00       22.81      2.41 o 
   7  10   6       21.55       16.72      2.39 o 
   8  10   6       26.89       30.42      6.15 o 
   9  10   6       48.90       47.52      6.84 o 
   1  11   6        3.85        4.71      2.15 o 
   2  11   6       14.32       16.06      5.12 o 
   2   0   7      545.52      555.35      6.15 o 
   4   0   7      190.21      198.18      3.52 o 
   6   0   7     2599.73     2809.20     26.00 o 
   8   0   7       95.37      107.61      2.98 o 
  10   0   7      344.14      331.88      5.92 o 
  12   0   7       20.21       23.37      2.09 o 
  14   0   7       39.01       35.39      2.44 o 
  16   0   7       23.40       22.88      2.56 o 
  18   0   7       22.12       16.19      3.11 o 
  20   0   7        9.75       13.67      3.26 o 
   0   1   7      154.07      181.70      7.78 o 
   1   1   7      206.75      249.39      2.48 o 
   2   1   7      328.49      343.50      4.10 o 
   3   1   7      272.09      230.60      2.29 o 
   4   1   7      711.99      722.20      5.47 o 
   5   1   7      871.40      845.98      7.37 o 
   6   1   7      653.96      659.13      5.20 o 
   7   1   7      223.55      208.80      2.76 o 
   8   1   7      367.09      334.89      3.25 o 
   9   1   7       89.58       88.87      1.56 o 
  10   1   7      180.37      157.87      2.64 o 
  11   1   7      108.64       91.47      1.95 o 
  12   1   7       58.33       54.10      1.80 o 
  13   1   7      175.61      160.93      3.04 o 
  14   1   7       15.38       14.61      1.34 o 
  15   1   7        6.49        9.36      1.32 o 
  16   1   7      146.07      133.08      3.64 o 
  17   1   7        3.71        6.79      3.24 o 
  18   1   7        6.39        6.58      1.37 o 
  19   1   7       19.96       22.28      5.69 o 
  20   1   7        3.62        7.99      1.92 o 
   1   2   7      398.31      390.15      4.70 o 
   2   2   7      185.55      163.09      3.08 o 
   3   2   7      191.85      192.66      2.26 o 
   4   2   7      710.09      775.02      6.19 o 
   5   2   7        9.81        8.38      0.64 o 
   6   2   7      866.17      893.52      7.06 o 
   7   2   7       97.91      106.10      1.74 o 
   8   2   7       28.13       29.58      1.10 o 
   9   2   7       52.52       40.82      2.47 o 
  10   2   7       70.64       56.70      2.36 o 
  11   2   7      130.78      117.13      2.66 o 
  12   2   7       22.17       24.16      1.38 o 
  13   2   7      207.79      186.44      7.67 o 
  14   2   7       78.23       79.73      2.84 o 
  15   2   7       59.39       53.18      2.58 o 
  16   2   7       27.71       27.49      2.55 o 
  17   2   7       23.99       27.35      2.40 o 
  18   2   7       20.19       24.81      2.24 o 
  19   2   7        3.87        6.66      1.60 o 
  20   2   7        1.13        2.58      1.84 o 
   0   3   7      684.96      621.28      7.82 o 
   1   3   7       67.39       70.91      2.36 o 
   2   3   7       65.59       59.17      2.70 o 
   3   3   7      310.67      313.81      3.38 o 
   4   3   7       43.54       42.34      1.18 o 
   5   3   7       30.47       28.44      1.30 o 
   6   3   7      611.38      582.71      5.80 o 
   7   3   7      669.57      656.58      6.60 o 
   8   3   7      143.67      138.70      2.39 o 
   9   3   7       97.32       84.52      2.22 o 
  10   3   7       99.63       97.88      2.49 o 
  11   3   7       12.50       11.56      1.17 o 
  12   3   7      165.58      151.36      2.96 o 
  13   3   7      312.94      296.92      9.72 o 
  14   3   7       64.65       63.98      2.33 o 
  15   3   7        4.98        3.82      1.06 o 
  16   3   7       97.08       96.73      3.63 o 
  17   3   7        1.80        2.45      1.22 o 
  18   3   7       65.28       63.96      2.90 o 
  19   3   7        5.20        9.90      1.69 o 
  20   3   7       31.78       32.14      5.81 o 
   1   4   7      113.51      115.91      2.33 o 
   2   4   7      203.06      210.04      3.09 o 
   3   4   7       20.30       21.16      1.07 o 
   4   4   7      267.63      259.07      3.96 o 
   5   4   7      250.79      232.82      4.48 o 
   6   4   7       25.89       21.43      1.14 o 
   7   4   7       87.43       79.55      1.85 o 
   8   4   7        5.45        5.44      0.85 o 
   9   4   7        6.96        8.61      0.95 o 
  10   4   7      307.65      296.72      5.07 o 
  11   4   7       49.84       58.68      4.58 o 
  12   4   7      108.67       87.21      2.64 o 
  13   4   7       77.46       71.76      2.25 o 
  14   4   7        9.85        9.06      2.31 o 
  15   4   7        6.24        6.60      1.17 o 
  16   4   7        1.86        2.33      1.19 o 
  17   4   7        8.50        6.50      1.41 o 
  18   4   7       11.76       12.60      1.74 o 
  19   4   7       14.60       20.34      4.69 o 
   0   5   7       89.28       79.33      3.16 o 
   1   5   7      132.21      124.66      3.31 o 
   2   5   7      244.37      223.37      5.63 o 
   3   5   7      107.50       99.04      3.26 o 
   4   5   7       83.83       86.37      2.11 o 
   5   5   7      396.32      375.34      4.83 o 
   6   5   7       35.19       31.09      1.32 o 
   7   5   7      128.74      120.37      3.57 o 
   8   5   7        0.55        1.02      0.77 o 
   9   5   7        5.92        6.50      1.30 o 
  10   5   7       11.70       14.73      1.36 o 
  11   5   7      250.27      242.93      4.40 o 
  12   5   7       63.54       62.98      2.51 o 
  13   5   7       19.12       19.72      1.59 o 
  14   5   7       31.89       31.79      1.93 o 
  15   5   7       20.19       20.65      1.95 o 
  16   5   7        1.66        5.01      1.32 o 
  17   5   7        6.45        4.62      2.30 o 
  18   5   7       21.24       20.17      5.12 o 
   1   6   7      155.13      132.71      2.71 o 
   2   6   7      217.37      190.17      3.24 o 
   3   6   7       67.10       57.18      2.47 o 
   4   6   7       93.14       88.63      2.24 o 
   5   6   7      149.58      138.65      2.81 o 
   6   6   7      529.79      516.86      7.29 o 
   7   6   7      135.05      131.05      2.79 o 
   8   6   7      340.19      306.34     10.18 o 
   9   6   7       44.13       44.61      2.46 o 
  10   6   7       24.20       24.21      2.23 o 
  11   6   7        9.42       11.64      1.37 o 
  12   6   7       73.40       70.20      3.57 o 
  13   6   7       36.94       40.93      2.18 o 
  14   6   7       49.38       54.50      3.51 o 
  15   6   7       11.88       13.13      2.42 o 
  16   6   7        2.43        2.67      1.63 o 
  17   6   7        9.49       13.68      4.10 o 
   0   7   7       12.07       11.34      1.90 o 
   1   7   7      111.41       98.19      2.83 o 
   2   7   7       49.40       45.47      1.84 o 
   3   7   7       79.14       80.92      2.54 o 
   4   7   7       17.08       20.69      1.53 o 
   5   7   7      187.50      180.19      3.67 o 
   6   7   7       65.56       60.32      2.28 o 
   7   7   7      156.72      146.34      6.92 o 
   8   7   7       39.88       38.55      2.55 o 
   9   7   7       71.14       69.94      2.75 o 
  10   7   7       23.08       24.17      1.96 o 
  11   7   7        2.28        3.97      2.56 o 
  12   7   7       41.74       45.58      5.84 o 
  13   7   7       28.54       25.27      2.16 o 
  14   7   7       20.59       29.40      2.34 o 
  15   7   7       27.92       32.16      3.28 o 
   1   8   7        4.78        6.95      1.19 o 
   2   8   7       12.62       11.34      1.50 o 
   3   8   7       20.22       21.51      1.66 o 
   4   8   7      155.79      152.41      3.89 o 
   5   8   7       45.37       47.50      2.34 o 
   6   8   7       29.35       26.17      1.97 o 
   7   8   7        0.48        1.81      1.28 o 
   8   8   7        8.95        9.69      1.85 o 
   9   8   7      102.42      103.92      5.04 o 
  10   8   7       18.10       23.51      2.60 o 
  11   8   7       19.67       24.09      2.50 o 
  12   8   7        5.50        3.74      1.63 o 
  13   8   7       19.15       22.49      3.86 o 
   0   9   7       69.61       83.09      3.58 o 
   1   9   7        7.88        8.69      1.38 o 
   2   9   7        2.17        2.96      1.02 o 
   3   9   7       63.48       67.28      2.85 o 
   4   9   7       31.86       36.06      2.32 o 
   5   9   7       22.40       22.10      2.29 o 
   6   9   7       58.69       60.63      5.20 o 
   7   9   7        0.28        0.74      1.66 o 
   8   9   7       30.88       32.39      4.51 o 
   9   9   7       18.81       19.28      2.25 o 
  10   9   7        0.66        0.44      1.62 o 
   1  10   7       10.67       11.52      2.39 o 
   2  10   7        8.35        9.81      1.81 o 
   3  10   7        3.31        4.69      1.78 o 
   4  10   7       31.27       34.03      3.35 o 
   5  10   7        4.12        4.81      1.75 o 
   6  10   7        1.77       -0.92      2.28 o 
   7  10   7        5.05        5.81      3.76 o 
   0   0   8       68.01       66.33      2.19 o 
   2   0   8     1419.02     1383.78     13.54 o 
   4   0   8      388.11      415.21      5.15 o 
   6   0   8      248.15      218.44      3.46 o 
   8   0   8       17.27       20.81      4.06 o 
  10   0   8      346.43      313.31      5.09 o 
  12   0   8      500.77      472.19      8.66 o 
  14   0   8       87.78       82.20      4.71 o 
  16   0   8       37.84       37.38      3.86 o 
  18   0   8       44.72       47.04      4.59 o 
   1   1   8      231.20      246.41      2.62 o 
   2   1   8     1030.04     1090.61      8.21 o 
   3   1   8      570.68      546.47      5.39 o 
   4   1   8      718.47      719.91      6.07 o 
   5   1   8     1142.35     1133.88     10.73 o 
   6   1   8      306.81      284.47      7.20 o 
   7   1   8      105.32      105.48      1.78 o 
   8   1   8       27.76       25.10      1.02 o 
   9   1   8       32.15       29.30      1.09 o 
  10   1   8       87.54       87.30      1.93 o 
  11   1   8       66.52       62.99      1.72 o 
  12   1   8       24.44       23.02      1.51 o 
  13   1   8        7.26       10.18      1.17 o 
  14   1   8       56.17       56.14      2.62 o 
  15   1   8       83.28       87.08      3.17 o 
  16   1   8        2.68        5.05      1.29 o 
  17   1   8       69.50       78.61      3.75 o 
  18   1   8        9.97       15.51      2.17 o 
  19   1   8        7.09        8.13      1.90 o 
   0   2   8     1025.68     1078.50     12.32 o 
   1   2   8      252.28      263.25      3.45 o 
   2   2   8      169.47      179.52      2.39 o 
   3   2   8       14.32       16.30      1.04 o 
   4   2   8     1103.00     1123.86     10.54 o 
   5   2   8      211.75      208.80      3.11 o 
   6   2   8      723.68      731.70      6.15 o 
   7   2   8      153.36      153.56      3.99 o 
   8   2   8       28.51       29.45      1.19 o 
   9   2   8      335.99      302.85      8.21 o 
  10   2   8      121.63      114.78      2.31 o 
  11   2   8      102.22       90.53      2.67 o 
  12   2   8       58.38       57.25      2.94 o 
  13   2   8       69.14       67.45      2.29 o 
  14   2   8       20.23       19.96      1.58 o 
  15   2   8       80.77       79.76      3.39 o 
  16   2   8       24.10       21.65      1.79 o 
  17   2   8       20.68       19.22      2.23 o 
  18   2   8       54.60       57.06      2.76 o 
  19   2   8       32.80       38.99      3.57 o 
   1   3   8       43.87       40.13      1.27 o 
   2   3   8      200.18      176.04      6.02 o 
   3   3   8      660.64      638.72      9.75 o 
   4   3   8      182.40      174.49      2.84 o 
   5   3   8      102.04       91.86      1.97 o 
   6   3   8       40.04       37.77      1.37 o 
   7   3   8      121.01      111.31      2.32 o 
   8   3   8      183.48      181.74      4.49 o 
   9   3   8      293.05      280.80      3.77 o 
  10   3   8      242.49      225.43      5.47 o 
  11   3   8       47.86       46.34      2.78 o 
  12   3   8      168.86      158.02      3.47 o 
  13   3   8        0.87       -0.05      0.82 o 
  14   3   8        0.42        0.11      0.91 o 
  15   3   8        1.80        2.30      1.06 o 
  16   3   8        9.13       14.96      1.65 o 
  17   3   8       12.14       17.71      2.32 o 
  18   3   8        3.43        2.40      1.63 o 
  19   3   8        1.67        3.29      2.10 o 
   0   4   8      303.76      279.72      6.61 o 
   1   4   8      383.83      370.47      5.48 o 
   2   4   8       72.76       78.47      1.80 o 
   3   4   8      107.56      108.89      2.61 o 
   4   4   8      217.55      207.35      3.58 o 
   5   4   8       77.57       75.30      1.85 o 
   6   4   8       31.47       25.10      1.30 o 
   7   4   8      188.31      173.98      4.74 o 
   8   4   8      126.58      117.65      2.80 o 
   9   4   8      103.60      109.74      2.59 o 
  10   4   8      133.19      134.52      3.10 o 
  11   4   8       69.64       63.77      2.30 o 
  12   4   8        1.96       -0.35      1.22 o 
  13   4   8       47.69       46.07      2.84 o 
  14   4   8       34.23       35.52      4.48 o 
  15   4   8       42.49       49.11      2.94 o 
  16   4   8       10.60       10.99      1.76 o 
  17   4   8       54.76       58.94      3.23 o 
  18   4   8        2.85        4.34      2.03 o 
   1   5   8      118.02      105.74      2.36 o 
   2   5   8       22.36       18.60      1.25 o 
   3   5   8      173.77      148.83      3.86 o 
   4   5   8      378.48      350.07      5.14 o 
   5   5   8       47.69       43.38      2.95 o 
   6   5   8      177.70      157.90      7.07 o 
   7   5   8      355.67      324.29      6.08 o 
   8   5   8       81.67       80.11      2.38 o 
   9   5   8       54.24       49.70      2.08 o 
  10   5   8       75.47       70.57      2.74 o 
  11   5   8       64.94       67.65      2.48 o 
  12   5   8       21.59       20.40      1.67 o 
  13   5   8       20.93       19.88      2.00 o 
  14   5   8       13.41       18.55      1.90 o 
  15   5   8       20.73       22.59      3.21 o 
  16   5   8        4.65        3.66      3.00 o 
  17   5   8       17.90       22.02      2.64 o 
   0   6   8       51.87       50.52      2.65 o 
   1   6   8       23.98       19.26      1.48 o 
   2   6   8       63.20       60.52      2.25 o 
   3   6   8       78.01       64.21      2.05 o 
   4   6   8      117.00      108.06      2.51 o 
   5   6   8      148.45      133.38      3.32 o 
   6   6   8       86.45       73.18      2.54 o 
   7   6   8      121.83      113.30      2.91 o 
   8   6   8      147.47      143.26      5.28 o 
   9   6   8        3.31        3.75      1.06 o 
  10   6   8        4.82        5.32      1.19 o 
  11   6   8       62.41       59.61      2.46 o 
  12   6   8       70.43       70.60      2.85 o 
  13   6   8       63.51       63.48      2.64 o 
  14   6   8       30.23       35.45      2.18 o 
  15   6   8        2.91        3.20      1.53 o 
  16   6   8       27.75       31.84      3.46 o 
   1   7   8       24.98       23.33      1.49 o 
   2   7   8       47.05       44.13      3.67 o 
   3   7   8      122.39      121.04      2.79 o 
   4   7   8        4.40        3.86      1.02 o 
   5   7   8       61.74       56.93      5.32 o 
   6   7   8       66.88       69.12      2.48 o 
   7   7   8       50.29       50.36      3.06 o 
   8   7   8       98.15       96.19      3.15 o 
   9   7   8       60.04       66.94      3.70 o 
  10   7   8      123.07      123.48      3.78 o 
  11   7   8       21.81       19.02      1.89 o 
  12   7   8       29.55       31.01      2.62 o 
  13   7   8       31.27       31.85      2.40 o 
  14   7   8       13.04       14.64      2.29 o 
  15   7   8       24.12       32.94      4.33 o 
   0   8   8      215.68      215.61      6.47 o 
   1   8   8       21.62       20.48      1.52 o 
   2   8   8       83.45       78.33      2.81 o 
   3   8   8       33.28       32.52      1.80 o 
   4   8   8       35.49       38.57      2.13 o 
   5   8   8       58.27       55.34      2.41 o 
   6   8   8        5.64        4.71      1.27 o 
   7   8   8       24.97       24.55      2.45 o 
   8   8   8        4.24        3.82      1.55 o 
   9   8   8        2.88        2.75      1.50 o 
  10   8   8       10.31       15.64      2.48 o 
  11   8   8        5.13        5.65      2.42 o 
  12   8   8       17.55       19.14      2.92 o 
   1   9   8        2.34        1.16      1.28 o 
   2   9   8       13.30       15.61      1.70 o 
   3   9   8       82.31       83.12      3.52 o 
   4   9   8       18.01       21.53      1.82 o 
   5   9   8       89.07       85.81      3.81 o 
   6   9   8       16.17       14.46      2.00 o 
   7   9   8       12.69       12.73      2.21 o 
   8   9   8       16.42       11.61      2.27 o 
   9   9   8       12.92       16.75      5.12 o 
   0  10   8       45.18       51.58      4.11 o 
   1  10   8       48.06       53.39      2.63 o 
   2  10   8       42.72       43.16      2.69 o 
   3  10   8        1.77        1.19      1.75 o 
   4  10   8        8.29       11.99      3.14 o 
   5  10   8       14.95       15.38      5.12 o 
   6  10   8       13.48       10.26      4.79 o 
   2   0   9     2244.00     2213.97     82.79 o 
   4   0   9      398.94      391.75      9.23 o 
   6   0   9      359.53      355.10     22.14 o 
   8   0   9      359.65      343.43      5.73 o 
  10   0   9       17.31       17.78      1.52 o 
  12   0   9       50.25       49.55      2.59 o 
  14   0   9       39.30       38.11      3.75 o 
  16   0   9       81.53       81.71      5.06 o 
  18   0   9       35.14       34.19      4.09 o 
   0   1   9      144.90      141.27      4.13 o 
   1   1   9        6.02        6.22      0.70 o 
   2   1   9       34.02       31.34      1.10 o 
   3   1   9      850.93      883.36      7.65 o 
   4   1   9      771.11      733.98      7.97 o 
   5   1   9       27.34       30.95      1.23 o 
   6   1   9      674.66      629.97      6.20 o 
   7   1   9      207.78      190.32      2.63 o 
   8   1   9      604.56      582.55      5.86 o 
   9   1   9      148.79      141.55      2.38 o 
  10   1   9       83.97       76.83      3.88 o 
  11   1   9       88.31       82.56      2.20 o 
  12   1   9      199.91      193.80      3.91 o 
  13   1   9       51.92       54.80      2.47 o 
  14   1   9       13.81       12.53      1.57 o 
  15   1   9        1.29        3.28      1.91 o 
  16   1   9        6.47        7.82      1.69 o 
  17   1   9        9.72       11.94      1.96 o 
  18   1   9       42.28       52.89      3.37 o 
  19   1   9        3.75        8.10      2.77 o 
   1   2   9       37.73       38.29      1.99 o 
   2   2   9      184.63      177.93      3.14 o 
   3   2   9      149.70      145.92      2.50 o 
   4   2   9       74.88       67.17      1.76 o 
   5   2   9       98.83      107.81      2.09 o 
   6   2   9        4.05        2.85      0.75 o 
   7   2   9       22.55       18.36      1.12 o 
   8   2   9       63.20       61.47      1.73 o 
   9   2   9       83.44       79.83      2.11 o 
  10   2   9      127.84      120.71      3.63 o 
  11   2   9       20.40       20.69      1.80 o 
  12   2   9      241.32      225.67      3.78 o 
  13   2   9       21.93       26.26      1.80 o 
  14   2   9       52.67       57.59      2.30 o 
  15   2   9        7.56       11.07      1.60 o 
  16   2   9        0.82        2.06      1.40 o 
  17   2   9        7.48       11.21      2.32 o 
  18   2   9        8.11        9.67      2.02 o 
  19   2   9       21.61       35.89      6.15 o 
   0   3   9       47.76       57.59      2.55 o 
   1   3   9       42.14       43.59      1.46 o 
   2   3   9       83.51       79.49      1.83 o 
   3   3   9      497.82      480.06      5.21 o 
   4   3   9      277.07      272.57      3.58 o 
   5   3   9       81.36       81.58      1.91 o 
   6   3   9      191.18      173.21      2.84 o 
   7   3   9      273.87      257.50      4.26 o 
   8   3   9      396.84      361.02      4.83 o 
   9   3   9      274.77      270.04      4.72 o 
  10   3   9      348.82      338.34      4.78 o 
  11   3   9       22.31       22.21      1.56 o 
  12   3   9       49.12       48.62      2.12 o 
  13   3   9        7.01        6.27      1.27 o 
  14   3   9        9.86        6.82      1.33 o 
  15   3   9       13.42       16.44      1.77 o 
  16   3   9        4.90        8.67      3.61 o 
  17   3   9       24.30       25.50      2.38 o 
  18   3   9       19.90       20.70      2.94 o 
   1   4   9        1.54        0.96      0.69 o 
   2   4   9      122.60      117.25      2.89 o 
   3   4   9      169.52      162.84      3.07 o 
   4   4   9      180.75      155.68      2.93 o 
   5   4   9      397.53      394.23      6.15 o 
   6   4   9      319.66      296.41      4.24 o 
   7   4   9      323.14      325.10      4.57 o 
   8   4   9      171.79      175.03      5.99 o 
   9   4   9      340.53      311.08      5.75 o 
  10   4   9      168.99      169.23      4.66 o 
  11   4   9       11.62       14.65      1.43 o 
  12   4   9       69.88       64.28      3.02 o 
  13   4   9       15.21       14.94      1.65 o 
  14   4   9        7.70        7.82      1.36 o 
  15   4   9       19.09       29.24      3.33 o 
  16   4   9        1.67        4.11      1.90 o 
  17   4   9       12.05       18.38      2.18 o 
   0   5   9      567.00      534.87      9.41 o 
   1   5   9      351.67      302.95      4.36 o 
   2   5   9      125.68      108.85      2.49 o 
   3   5   9       16.60       12.57      1.18 o 
   4   5   9       17.77       20.12      1.46 o 
   5   5   9       26.77       26.64      1.52 o 
   6   5   9      231.23      213.18      3.39 o 
   7   5   9        1.89        4.11      0.97 o 
   8   5   9      120.72      111.83      2.66 o 
   9   5   9       10.76       11.93      1.33 o 
  10   5   9       37.41       43.87      2.14 o 
  11   5   9       70.95       68.22      2.57 o 
  12   5   9        9.28       14.37      1.55 o 
  13   5   9       22.37       24.86      2.10 o 
  14   5   9       31.14       33.80      2.42 o 
  15   5   9       58.63       64.75      2.99 o 
  16   5   9        4.55        8.08      1.94 o 
   1   6   9       27.53       29.04      1.57 o 
   2   6   9       34.96       28.93      1.81 o 
   3   6   9       27.59       25.66      1.51 o 
   4   6   9      188.74      173.06      4.84 o 
   5   6   9       18.91       20.46      1.45 o 
   6   6   9      107.34      100.59      2.99 o 
   7   6   9       77.57       66.63      2.45 o 
   8   6   9        1.77        2.58      1.72 o 
   9   6   9        1.42        1.20      1.13 o 
  10   6   9       32.25       30.77      1.95 o 
  11   6   9       11.13        7.60      1.40 o 
  12   6   9        1.54        1.50      1.13 o 
  13   6   9        2.46        4.83      1.67 o 
  14   6   9       25.55       27.04      3.55 o 
  15   6   9        2.25        4.74      2.55 o 
   0   7   9       24.52       26.16      2.31 o 
   1   7   9       13.65       15.43      1.39 o 
   2   7   9      147.11      146.68      3.16 o 
   3   7   9      111.59      107.34      3.07 o 
   4   7   9       99.50       96.43      2.61 o 
   5   7   9      112.78       98.63      2.86 o 
   6   7   9       60.53       56.89      2.41 o 
   7   7   9       40.77       38.70      4.18 o 
   8   7   9       19.63       21.20      1.87 o 
   9   7   9       41.41       45.20      2.53 o 
  10   7   9       10.94       13.68      2.08 o 
  11   7   9       15.38       13.16      1.74 o 
  12   7   9       24.20       29.36      2.32 o 
  13   7   9        9.97        8.98      2.36 o 
  14   7   9        4.20        7.17      4.10 o 
   1   8   9        0.10       -0.02      0.90 o 
   2   8   9       59.15       59.29      2.96 o 
   3   8   9       29.38       31.43      3.03 o 
   4   8   9      113.71      109.62      3.41 o 
   5   8   9       14.66       14.69      1.59 o 
   6   8   9       18.74       19.52      1.95 o 
   7   8   9      122.53      124.02      5.99 o 
   8   8   9       16.95       16.87      1.93 o 
   9   8   9       19.74       18.53      3.32 o 
  10   8   9       37.25       44.35      2.96 o 
   0   9   9       75.78       72.73      3.92 o 
   1   9   9        1.35        3.22      1.07 o 
   2   9   9       66.38       73.69      2.93 o 
   3   9   9       16.64       14.24      1.70 o 
   4   9   9       31.11       34.19      2.22 o 
   5   9   9       35.31       38.75      2.51 o 
   6   9   9       34.77       33.29      2.82 o 
   7   9   9       13.73       13.57      3.36 o 
   1  10   9       13.74       14.79      2.21 o 
   2  10   9        4.57        4.12      3.25 o 
   3  10   9       14.46       13.44      3.36 o 
   0   0  10      100.63       87.39      4.95 o 
   2   0  10     1453.03     1469.12     21.14 o 
   4   0  10      402.40      416.84      7.18 o 
   6   0  10      123.62      117.88      5.07 o 
   8   0  10      248.33      241.65      6.21 o 
  10   0  10        3.07        3.26      1.10 o 
  12   0  10      100.96       91.10      5.03 o 
  14   0  10       14.56       17.54      5.64 o 
  16   0  10       29.13       36.29      4.09 o 
  18   0  10       56.85       76.92      7.86 o 
   1   1  10      209.67      207.06      2.95 o 
   2   1  10       52.66       41.66      1.85 o 
   3   1  10      151.16      155.70      2.54 o 
   4   1  10      105.64      112.66      2.20 o 
   5   1  10       68.86       59.92      1.85 o 
   6   1  10      309.65      292.63      4.14 o 
   7   1  10      268.29      240.86      6.38 o 
   8   1  10       37.12       36.10      1.57 o 
   9   1  10       15.07       15.85      1.46 o 
  10   1  10       36.34       34.40      1.75 o 
  11   1  10       57.23       62.77      2.20 o 
  12   1  10        6.66        8.63      1.32 o 
  13   1  10       18.86       20.25      2.13 o 
  14   1  10      111.32      111.27      3.60 o 
  15   1  10        4.88        6.16      1.97 o 
  16   1  10       48.91       64.42      3.49 o 
  17   1  10       22.06       22.60      2.47 o 
  18   1  10       36.32       39.31      6.15 o 
   0   2  10      476.27      452.66      6.61 o 
   1   2  10       26.73       27.96      2.11 o 
   2   2  10       98.05       98.14      1.89 o 
   3   2  10       86.57       77.03      1.76 o 
   4   2  10       41.30       35.96      1.78 o 
   5   2  10      272.65      261.96      4.35 o 
   6   2  10       90.92       83.78      2.12 o 
   7   2  10      534.40      474.02      6.86 o 
   8   2  10       16.82       18.83      2.10 o 
   9   2  10      294.45      271.73      4.66 o 
  10   2  10      150.24      145.06      3.43 o 
  11   2  10       68.05       67.69      5.10 o 
  12   2  10      173.02      149.88      4.17 o 
  13   2  10        7.25        8.44      2.98 o 
  14   2  10       19.00       15.75      1.79 o 
  15   2  10        2.76        5.79      5.27 o 
  16   2  10        1.73        2.65      3.02 o 
  17   2  10       19.16       19.60      2.89 o 
  18   2  10        2.36        7.17      3.42 o 
   1   3  10      329.18      297.14      4.14 o 
   2   3  10      196.21      193.03      3.27 o 
   3   3  10        8.49        8.22      0.90 o 
   4   3  10       41.52       50.76      3.46 o 
   5   3  10      170.59      145.76      2.77 o 
   6   3  10      137.28      120.77      2.43 o 
   7   3  10      267.81      253.01      3.70 o 
   8   3  10       69.59       75.25      2.49 o 
   9   3  10        4.85        6.54      1.05 o 
  10   3  10       51.23       49.54      2.26 o 
  11   3  10       18.77       21.99      1.64 o 
  12   3  10       21.37       20.09      1.60 o 
  13   3  10       83.05       81.91      2.98 o 
  14   3  10        9.21       10.15      1.61 o 
  15   3  10        1.21        3.15      1.52 o 
  16   3  10        7.95       10.48      1.94 o 
  17   3  10        0.31        2.92      1.95 o 
   0   4  10      280.92      280.23      6.51 o 
   1   4  10      631.34      563.92     10.99 o 
   2   4  10       95.86       83.63      2.19 o 
   3   4  10       49.34       46.90      2.06 o 
   4   4  10      506.89      491.42      5.87 o 
   5   4  10       16.08       17.79      1.23 o 
   6   4  10       99.48       85.16      2.36 o 
   7   4  10       20.43       21.15      1.50 o 
   8   4  10      174.83      158.29      3.36 o 
   9   4  10       41.91       43.21      1.88 o 
  10   4  10        2.97        3.95      1.10 o 
  11   4  10        5.52        8.34      1.39 o 
  12   4  10        6.39        9.68      1.53 o 
  13   4  10       10.09       10.07      1.41 o 
  14   4  10       17.21       21.13      2.15 o 
  15   4  10        0.76        3.73      1.34 o 
  16   4  10        6.45        7.46      2.92 o 
   1   5  10       40.91       38.76      2.93 o 
   2   5  10       32.20       31.61      1.64 o 
   3   5  10       55.66       51.70      1.94 o 
   4   5  10       76.71       72.56      2.25 o 
   5   5  10      443.85      411.22      6.59 o 
   6   5  10      325.13      318.51      6.09 o 
   7   5  10       92.12       82.76      2.68 o 
   8   5  10       23.87       27.32      1.78 o 
   9   5  10       20.61       20.43      2.59 o 
  10   5  10       36.31       41.60      2.16 o 
  11   5  10       32.25       35.79      2.08 o 
  12   5  10       12.40       12.20      1.50 o 
  13   5  10        6.70        6.19      1.46 o 
  14   5  10       19.59       18.78      1.86 o 
  15   5  10       62.52       66.44      3.17 o 
  16   5  10        3.48        1.23      1.95 o 
   0   6  10      474.12      434.93      8.43 o 
   1   6  10      261.72      236.79      4.50 o 
   2   6  10      125.09      118.95      4.37 o 
   3   6  10       28.05       26.74      1.62 o 
   4   6  10       21.00       23.49      1.54 o 
   5   6  10       31.24       30.00      2.13 o 
   6   6  10       36.21       36.21      2.01 o 
   7   6  10       77.72       76.55      3.16 o 
   8   6  10      252.20      241.86      6.24 o 
   9   6  10       18.33       21.16      2.02 o 
  10   6  10       68.59       66.95      3.91 o 
  11   6  10       17.80       21.42      1.96 o 
  12   6  10        3.30        4.11      1.23 o 
  13   6  10       10.30       15.88      1.76 o 
  14   6  10        3.51        3.61      1.80 o 
   1   7  10       10.03       10.42      1.34 o 
   2   7  10       10.66       10.26      1.54 o 
   3   7  10        7.26        8.12      1.21 o 
   4   7  10       27.43       26.23      1.80 o 
   5   7  10       33.47       30.91      1.91 o 
   6   7  10       47.74       56.53      2.56 o 
   7   7  10       58.26       53.38      4.15 o 
   8   7  10       10.34       10.58      1.85 o 
   9   7  10      104.21      108.84      3.51 o 
  10   7  10        8.58        6.43      2.30 o 
  11   7  10       34.97       38.16      2.51 o 
  12   7  10       18.59       22.91      3.00 o 
  13   7  10        4.71        5.81      3.07 o 
   0   8  10       53.14       53.22      3.20 o 
   1   8  10       11.17       13.20      1.41 o 
   2   8  10       38.96       45.00      2.14 o 
   3   8  10        3.09        4.40      1.64 o 
   4   8  10        7.77        8.73      1.37 o 
   5   8  10       15.68       18.75      1.73 o 
   6   8  10        7.80       10.78      1.57 o 
   7   8  10       11.47       12.06      1.89 o 
   8   8  10        2.13        2.83      1.45 o 
   9   8  10        2.86       10.73      3.67 o 
   1   9  10       13.80       13.55      3.89 o 
   2   9  10        0.05        0.43      1.34 o 
   3   9  10       50.26       50.76      2.84 o 
   4   9  10       12.91       16.69      1.77 o 
   5   9  10       25.92       27.36      6.32 o 
   6   9  10        0.42        1.70      3.07 o 
   2   0  11       65.51       56.26      2.92 o 
   4   0  11      608.14      566.82      9.45 o 
   6   0  11      209.33      200.76      4.82 o 
   8   0  11      207.22      185.34      4.97 o 
  10   0  11       22.30       26.17      2.49 o 
  12   0  11       62.10       52.15      5.99 o 
  14   0  11      107.19      101.20      8.54 o 
  16   0  11       34.99       25.98      5.47 o 
   0   1  11      261.04      225.55     11.90 o 
   1   1  11       84.32       67.60      2.01 o 
   2   1  11       54.09       50.29      1.78 o 
   3   1  11       94.66       90.80      4.08 o 
   4   1  11       80.60       67.43      1.99 o 
   5   1  11      314.22      310.26      5.09 o 
   6   1  11        6.38        7.40      1.22 o 
   7   1  11      137.07      126.92      3.26 o 
   8   1  11      137.64      119.05      2.86 o 
   9   1  11       64.02       61.95      2.05 o 
  10   1  11       19.99       17.67      1.62 o 
  11   1  11       39.42       37.32      3.92 o 
  12   1  11       12.13       14.39      1.53 o 
  13   1  11       58.67       63.77      3.64 o 
  14   1  11       10.75       10.87      2.15 o 
  15   1  11       23.41       22.98      3.12 o 
  16   1  11       36.71       41.43      3.68 o 
  17   1  11       10.20       11.62      4.10 o 
   1   2  11      398.40      359.93      7.76 o 
   2   2  11      176.30      172.86      4.18 o 
   3   2  11      137.67      111.79      2.45 o 
   4   2  11        2.99        3.64      1.21 o 
   5   2  11      275.04      255.64      4.43 o 
   6   2  11      139.30      134.60      2.80 o 
   7   2  11       71.82       71.61      2.32 o 
   8   2  11      172.67      167.02      6.85 o 
   9   2  11      103.36      102.23      2.75 o 
  10   2  11        3.65        5.24      1.39 o 
  11   2  11       21.04       25.40      1.71 o 
  12   2  11        8.98       10.90      1.64 o 
  13   2  11       40.37       39.79      2.54 o 
  14   2  11       20.05       25.96      2.42 o 
  15   2  11        1.47        2.53      1.95 o 
  16   2  11       13.33       16.61      2.63 o 
  17   2  11        9.24       13.33      4.44 o 
   0   3  11      110.61      103.98      3.45 o 
   1   3  11      493.72      467.83     10.00 o 
   2   3  11       83.45       77.35      2.37 o 
   3   3  11       32.72       27.48      3.07 o 
   4   3  11       16.71       16.10      1.14 o 
   5   3  11       19.74       21.40      1.40 o 
   6   3  11      484.19      463.27      5.85 o 
   7   3  11      365.94      335.89      4.82 o 
   8   3  11      173.61      162.38      3.47 o 
   9   3  11       63.64       65.62      2.41 o 
  10   3  11       14.44       15.36      1.83 o 
  11   3  11       69.07       70.22      2.81 o 
  12   3  11        6.54        7.34      1.39 o 
  13   3  11       48.67       50.83      2.90 o 
  14   3  11        2.57        4.17      1.90 o 
  15   3  11       26.05       28.28      6.82 o 
  16   3  11       12.71       17.70      5.31 o 
   1   4  11       51.01       49.05      2.15 o 
   2   4  11       51.03       58.03      2.00 o 
   3   4  11       33.69       36.59      1.72 o 
   4   4  11      100.06       91.82      2.71 o 
   5   4  11       18.01       18.96      1.39 o 
   6   4  11      290.86      285.04      4.17 o 
   7   4  11       69.91       69.66      2.29 o 
   8   4  11       42.82       46.06      2.21 o 
   9   4  11       24.68       28.84      1.89 o 
  10   4  11        1.75        1.90      1.02 o 
  11   4  11        7.60       10.50      1.74 o 
  12   4  11       19.12       26.07      2.37 o 
  13   4  11        0.35        0.61      1.18 o 
  14   4  11       24.48       32.07      2.84 o 
  15   4  11       11.09        8.30      1.78 o 
   0   5  11      266.71      245.54      6.77 o 
   1   5  11      132.17      120.65      2.82 o 
   2   5  11       64.55       67.09      2.49 o 
   3   5  11       99.30       93.19      3.35 o 
   4   5  11       10.15        9.16      1.20 o 
   5   5  11      118.71      106.81      3.22 o 
   6   5  11        3.66        2.24      1.14 o 
   7   5  11       26.22       27.05      2.33 o 
   8   5  11        8.19        6.05      1.99 o 
   9   5  11       35.21       35.24      2.53 o 
  10   5  11       17.54       20.23      1.71 o 
  11   5  11        7.68       10.83      1.69 o 
  12   5  11       28.09       29.55      2.06 o 
  13   5  11       28.61       29.03      2.10 o 
  14   5  11        1.17        3.17      1.63 o 
   1   6  11        4.63        4.01      1.71 o 
   2   6  11       61.72       61.88      2.26 o 
   3   6  11        7.98        8.74      1.33 o 
   4   6  11      111.90      115.89      3.13 o 
   5   6  11       19.23       21.67      1.71 o 
   6   6  11       24.46       26.75      1.84 o 
   7   6  11        3.30        6.81      3.83 o 
   8   6  11       63.27       60.03      4.28 o 
   9   6  11       34.18       36.73      2.40 o 
  10   6  11       30.67       29.89      2.67 o 
  11   6  11        3.65        6.40      1.43 o 
  12   6  11       21.16       24.04      2.17 o 
  13   6  11       52.55       60.06      4.20 o 
   0   7  11        8.65       11.93      2.79 o 
   1   7  11        4.14        5.82      1.41 o 
   2   7  11       22.32       26.32      1.72 o 
   3   7  11       17.94       16.99      1.49 o 
   4   7  11        8.19        9.27      1.32 o 
   5   7  11        8.65       11.63      1.44 o 
   6   7  11       28.96       30.65      2.30 o 
   7   7  11       43.75       44.07      7.85 o 
   8   7  11        1.11        1.87      1.29 o 
   9   7  11        3.52        3.47      1.92 o 
  10   7  11        3.98        4.45      3.28 o 
  11   7  11       14.01       16.73      3.25 o 
   1   8  11       20.95       26.97      1.84 o 
   2   8  11        5.87        8.74      1.35 o 
   3   8  11       59.33       64.42      3.03 o 
   4   8  11        5.25        6.80      1.36 o 
   5   8  11        2.14        3.88      1.33 o 
   6   8  11       54.51       61.41      3.12 o 
   7   8  11       11.60       10.84      2.43 o 
   8   8  11        1.75        2.05      3.07 o 
   0   9  11       18.97       16.44      4.36 o 
   1   9  11       47.61       47.68      3.83 o 
   2   9  11       10.41       11.87      2.46 o 
   3   9  11       11.18       14.70      3.25 o 
   4   9  11       10.52       15.33      3.36 o 
   0   0  12     1031.46      949.24     34.36 o 
   2   0  12      312.54      276.52      6.32 o 
   4   0  12      549.48      520.17      8.93 o 
   6   0  12      116.22      122.87      5.60 o 
   8   0  12      239.69      241.60      8.34 o 
  10   0  12       39.85       37.13      3.87 o 
  12   0  12       42.07       49.93      7.69 o 
  14   0  12       36.00       23.25      5.47 o 
   1   1  12       63.76       55.95      2.15 o 
   2   1  12      376.67      337.55      9.61 o 
   3   1  12       96.81       87.12      3.45 o 
   4   1  12       33.05       33.37      1.59 o 
   5   1  12       58.77       57.75      3.25 o 
   6   1  12      110.32       99.42      3.07 o 
   7   1  12       15.64       13.53      1.92 o 
   8   1  12       94.09       99.75      2.78 o 
   9   1  12       29.53       32.19      1.86 o 
  10   1  12        3.06        2.80      1.20 o 
  11   1  12       55.09       57.43      4.72 o 
  12   1  12       12.38       14.13      2.38 o 
  13   1  12       45.43       41.07      6.85 o 
  14   1  12       21.42       29.11      3.98 o 
  15   1  12        6.52        8.26      2.77 o 
   0   2  12       98.28       91.09      3.28 o 
   1   2  12       40.96       34.27      2.32 o 
   2   2  12       99.23      101.27      3.11 o 
   3   2  12       47.10       48.67      2.53 o 
   4   2  12       66.24       66.69      2.59 o 
   5   2  12        0.24       -0.25      0.92 o 
   6   2  12       89.51       82.42      2.49 o 
   7   2  12       86.59       80.49      3.19 o 
   8   2  12      195.20      185.42      5.53 o 
   9   2  12      154.45      139.11      7.75 o 
  10   2  12       57.49       68.27      3.40 o 
  11   2  12        4.22        3.94      1.61 o 
  12   2  12        7.68       10.66      4.18 o 
  13   2  12       20.02       21.74      2.35 o 
  14   2  12        1.26        5.36      1.66 o 
  15   2  12       23.53       26.97      3.14 o 
  16   2  12        1.53       -0.34      3.42 o 
   1   3  12       21.29       21.59      2.62 o 
   2   3  12       42.53       43.66      2.18 o 
   3   3  12      120.25      107.88      2.88 o 
   4   3  12      176.73      158.67      4.66 o 
   5   3  12       93.40       97.06      2.90 o 
   6   3  12      115.56      112.51      3.05 o 
   7   3  12       26.14       24.04      1.56 o 
   8   3  12       55.37       54.51      2.67 o 
   9   3  12       29.25       26.64      2.50 o 
  10   3  12       16.46       18.93      1.64 o 
  11   3  12       42.07       38.08      2.28 o 
  12   3  12       31.17       36.10      2.39 o 
  13   3  12       59.86       65.27      4.68 o 
  14   3  12        2.72        2.27      1.52 o 
  15   3  12       27.83       33.98      5.23 o 
   0   4  12        5.73        5.70      1.64 o 
   1   4  12       11.69       12.77      1.22 o 
   2   4  12       17.46       21.46      1.84 o 
   3   4  12       71.61       80.11      3.32 o 
   4   4  12       21.94       28.78      1.67 o 
   5   4  12       46.92       44.04      2.44 o 
   6   4  12       24.60       23.12      1.78 o 
   7   4  12       43.91       41.32      2.08 o 
   8   4  12        3.62        5.02      1.15 o 
   9   4  12       19.98       24.53      1.84 o 
  10   4  12        7.27        8.18      3.07 o 
  11   4  12       26.99       28.01      2.35 o 
  12   4  12       28.61       29.59      2.22 o 
  13   4  12       10.47       14.75      2.07 o 
  14   4  12        5.93        7.90      3.25 o 
   1   5  12        8.65        8.80      1.17 o 
   2   5  12       24.16       25.53      2.96 o 
   3   5  12       12.57       10.85      1.44 o 
   4   5  12        0.68        2.27      0.96 o 
   5   5  12       41.61       39.46      1.95 o 
   6   5  12      103.76      103.38      4.12 o 
   7   5  12       16.20       18.31      2.39 o 
   8   5  12        2.04        0.54      1.09 o 
   9   5  12       63.16       69.89      7.53 o 
  10   5  12        9.57       15.87      1.95 o 
  11   5  12        6.02        9.21      2.00 o 
  12   5  12       31.64       38.95      2.53 o 
  13   5  12        5.34        6.26      1.95 o 
   0   6  12       67.12       76.45      3.58 o 
   1   6  12       35.04       38.37      2.35 o 
   2   6  12       34.79       37.25      3.82 o 
   3   6  12       12.43       13.33      1.31 o 
   4   6  12        9.84        8.47      1.20 o 
   5   6  12       39.29       37.68      2.39 o 
   6   6  12       23.45       26.41      4.55 o 
   7   6  12        9.71       12.29      1.54 o 
   8   6  12       78.79       78.48      3.68 o 
   9   6  12       18.55       21.63      2.58 o 
  10   6  12       28.21       33.81      2.54 o 
  11   6  12       58.85       54.75      3.94 o 
   1   7  12       38.90       38.00      2.06 o 
   2   7  12       28.75       33.52      3.56 o 
   3   7  12       30.13       29.74      1.86 o 
   4   7  12       55.14       61.25      2.94 o 
   5   7  12        6.09        9.12      1.43 o 
   6   7  12        7.22        8.95      1.62 o 
   7   7  12       41.09       43.79      2.68 o 
   8   7  12       26.64       27.44      3.14 o 
   9   7  12        4.67        5.81      3.42 o 
   0   8  12       22.20       24.01      3.25 o 
   1   8  12      149.79      147.34      5.68 o 
   2   8  12        0.91        3.68      1.21 o 
   3   8  12        9.95       14.46      1.89 o 
   4   8  12        4.58        5.81      1.78 o 
   5   8  12        0.01        1.31      1.99 o 
   2   0  13      178.48      158.91      5.02 o 
   4   0  13      210.89      210.14      5.29 o 
   6   0  13      169.12      150.69      4.48 o 
   8   0  13       14.35       13.48      3.14 o 
  10   0  13       50.06       51.34     10.60 o 
  12   0  13        3.73        9.74      2.66 o 
  14   0  13       22.12       21.88      5.12 o 
   0   1  13       68.55       66.01      3.01 o 
   1   1  13       62.64       55.56      3.91 o 
   2   1  13      120.21      109.81      5.13 o 
   3   1  13      229.39      223.79      7.45 o 
   4   1  13       72.46       67.68      2.41 o 
   5   1  13       30.86       31.97      2.25 o 
   6   1  13       91.58       88.62      2.63 o 
   7   1  13       13.88       14.46      1.56 o 
   8   1  13       74.89       73.33      2.76 o 
   9   1  13        9.03        7.62      1.39 o 
  10   1  13       20.42       24.09      2.31 o 
  11   1  13       15.57       17.76      2.58 o 
  12   1  13        4.70        8.36      3.20 o 
  13   1  13       17.74       23.79      3.27 o 
  14   1  13        2.27        7.17      4.10 o 
   1   2  13       22.83       22.67      2.03 o 
   2   2  13       93.02       87.76      2.92 o 
   3   2  13       13.39       13.22      1.39 o 
   4   2  13      148.26      137.98      6.30 o 
   5   2  13      168.42      151.16      3.91 o 
   6   2  13       23.43       25.42      1.77 o 
   7   2  13       43.13       33.82      1.97 o 
   8   2  13       11.72       13.51      3.49 o 
   9   2  13       14.94       13.73      1.64 o 
  10   2  13       42.65       45.77      2.59 o 
  11   2  13        5.95        9.57      1.58 o 
  12   2  13       11.90       11.71      2.05 o 
  13   2  13       19.41       24.23      4.05 o 
  14   2  13       17.25       21.19      3.74 o 
   0   3  13       26.74       32.79      2.96 o 
   1   3  13       19.81       19.23      1.93 o 
   2   3  13       11.98       15.07      2.66 o 
   3   3  13      106.59      102.54      6.10 o 
   4   3  13       23.27       19.17      1.80 o 
   5   3  13       69.69       72.81      3.06 o 
   6   3  13       24.87       25.00      1.75 o 
   7   3  13       62.42       68.31      5.31 o 
   8   3  13       56.77       55.33      2.76 o 
   9   3  13        6.91        8.48      1.58 o 
  10   3  13       16.16       17.68      1.80 o 
  11   3  13        8.06        6.59      1.55 o 
  12   3  13        7.13       10.11      1.75 o 
  13   3  13       25.13       34.00      8.64 o 
  14   3  13        4.56       10.77      3.01 o 
   1   4  13       52.56       52.98      2.88 o 
   2   4  13       14.73       17.03      1.93 o 
   3   4  13      180.73      172.81     11.84 o 
   4   4  13        5.88        9.22      2.00 o 
   5   4  13       18.62       23.08      1.94 o 
   6   4  13       46.71       49.94      3.35 o 
   7   4  13        0.65       -0.05      1.32 o 
   8   4  13        7.89        7.69      2.06 o 
   9   4  13        0.57        3.12      1.15 o 
  10   4  13        1.39        5.40      1.32 o 
  11   4  13        4.81        7.87      1.60 o 
  12   4  13       10.09       14.29      2.05 o 
  13   4  13        4.34        4.25      2.86 o 
   0   5  13       10.83        9.90      2.13 o 
   1   5  13      116.36      113.99      3.08 o 
   2   5  13       70.46       64.38      2.56 o 
   3   5  13       44.72       46.29      2.53 o 
   4   5  13        5.59        7.40      1.62 o 
   5   5  13       52.50       53.94      3.15 o 
   6   5  13        1.05        1.73      1.51 o 
   7   5  13        8.15       11.91      1.67 o 
   8   5  13       38.62       45.03      2.56 o 
   9   5  13       47.90       54.70      3.15 o 
  10   5  13       86.94      104.36      5.22 o 
  11   5  13       18.29       28.47      4.67 o 
   1   6  13       21.00       23.29      3.09 o 
   2   6  13       60.04       65.54      3.08 o 
   3   6  13        0.92        0.99      1.03 o 
   4   6  13       42.69       42.61      2.56 o 
   5   6  13        0.88        1.72      1.79 o 
   6   6  13      100.42      103.10      4.26 o 
   7   6  13        1.33        2.16      1.32 o 
   8   6  13       23.45       25.70      2.43 o 
   9   6  13        1.16        5.47      3.76 o 
  10   6  13        1.81        3.07      3.76 o 
   0   7  13       31.82       41.39      4.09 o 
   1   7  13       62.20       62.69      2.88 o 
   2   7  13        5.04        2.78      1.25 o 
   3   7  13        6.09        7.23      1.33 o 
   4   7  13       26.78       28.47      2.44 o 
   5   7  13        1.31        1.42      2.34 o 
   6   7  13       33.08       46.22      4.26 o 
   7   7  13       18.52       22.36      3.86 o 
   0   0  14       54.45       55.38      4.33 o 
   2   0  14      148.06      130.23      4.27 o 
   4   0  14       81.65       80.35      3.74 o 
   6   0  14       67.61       65.33      3.88 o 
   8   0  14       30.09       30.94      3.12 o 
  10   0  14       15.76       14.45      3.11 o 
  12   0  14       36.53       40.80      7.69 o 
   1   1  14      103.85      106.36      2.78 o 
   2   1  14       32.46       30.52      1.91 o 
   3   1  14      109.79      114.18      3.04 o 
   4   1  14       53.31       56.29      2.49 o 
   5   1  14        2.01        3.26      1.10 o 
   6   1  14       83.16       79.33      3.11 o 
   7   1  14        6.19        7.47      1.53 o 
   8   1  14        2.92        6.44      3.03 o 
   9   1  14       39.39       41.79      5.06 o 
  10   1  14       64.32       76.06      5.78 o 
  11   1  14       11.08       13.46      2.13 o 
  12   1  14       25.31       32.69      3.96 o 
  13   1  14       10.31       18.80      4.79 o 
   0   2  14       23.70       21.55      2.56 o 
   1   2  14        1.71        1.79      2.33 o 
   2   2  14        4.39        6.41      2.69 o 
   3   2  14       99.83       97.89      5.50 o 
   4   2  14       19.25       23.89      1.88 o 
   5   2  14      176.32      171.88      3.85 o 
   6   2  14       13.66       15.93      1.55 o 
   7   2  14       14.11       10.99      2.79 o 
   8   2  14        8.95       11.00      1.63 o 
   9   2  14       40.04       35.25      3.94 o 
  10   2  14       27.61       24.14      2.06 o 
  11   2  14       22.83       23.07      2.32 o 
  12   2  14       44.67       53.48      8.21 o 
  13   2  14       11.15       10.26      4.44 o 
   1   3  14        7.76        9.18      1.45 o 
   2   3  14       39.00       36.56      2.30 o 
   3   3  14       63.62       66.10      5.63 o 
   4   3  14        5.53        4.71      1.63 o 
   5   3  14       34.65       35.71      2.27 o 
   6   3  14       22.47       21.97      2.17 o 
   7   3  14        0.74        4.20      1.78 o 
   8   3  14        0.39        1.78      1.27 o 
   9   3  14       23.23       26.45      2.18 o 
  10   3  14        5.91       11.22      1.71 o 
  11   3  14       40.97       51.02      7.54 o 
  12   3  14        7.86        9.09      2.35 o 
   0   4  14       34.95       31.08      3.16 o 
   1   4  14       72.36       66.50      3.04 o 
   2   4  14       46.10       47.51      2.71 o 
   3   4  14       71.52       62.86      2.88 o 
   4   4  14       15.86       18.38      3.08 o 
   5   4  14       60.37       60.94      5.57 o 
   6   4  14        8.92       10.71      2.01 o 
   7   4  14       31.17       33.23      2.85 o 
   8   4  14        9.75        8.78      1.74 o 
   9   4  14       19.91       25.38      2.38 o 
  10   4  14       18.30       22.04      3.53 o 
  11   4  14       13.70       12.88      3.14 o 
   1   5  14       42.31       41.78      2.96 o 
   2   5  14       74.85       75.62      4.69 o 
   3   5  14       41.75       45.41      2.60 o 
   4   5  14        4.38        7.35      1.64 o 
   5   5  14       44.77       38.49      3.38 o 
   6   5  14       29.41       30.87      2.59 o 
   7   5  14       45.97       47.49      3.01 o 
   8   5  14       45.26       48.37      3.99 o 
   0   6  14      147.05      157.78      7.14 o 
   1   6  14        2.63        6.02      2.41 o 
   2   6  14       59.40       66.75      3.14 o 
   3   6  14       14.11       15.33      2.08 o 
   4   6  14       65.23       70.37      3.52 o 
   5   6  14       16.06       22.88      6.50 o 
   6   6  14       12.83       19.14      5.64 o 
   7   6  14        7.01       10.94      3.11 o 
   1   7  14       11.94       12.93      2.68 o 
   2   7  14       37.76       40.40      4.57 o 
   3   7  14       19.88       22.22      5.12 o 
   2   0  15      175.55      161.97      4.95 o 
   4   0  15       43.54       48.81      3.68 o 
   6   0  15      216.94      235.93      7.23 o 
   8   0  15       18.29       20.43      3.04 o 
  10   0  15       38.08       41.17      4.47 o 
   0   1  15       10.53       13.30      2.84 o 
   1   1  15       25.00       27.68      2.03 o 
   2   1  15        5.44        8.68      1.43 o 
   3   1  15        1.36        2.23      1.35 o 
   4   1  15       79.32       78.89      2.81 o 
   5   1  15        8.80       10.47      1.45 o 
   6   1  15       20.25       19.28      1.74 o 
   7   1  15        9.08       12.41      1.68 o 
   8   1  15       48.36       52.48      2.67 o 
   9   1  15       14.83       16.29      2.02 o 
  10   1  15        6.68        6.85      2.15 o 
  11   1  15        4.10        7.27      2.21 o 
   1   2  15        8.37       10.37      1.57 o 
   2   2  15      128.34      123.53      4.75 o 
   3   2  15       54.42       55.37      6.03 o 
   4   2  15       56.62       56.92      2.74 o 
   5   2  15       49.65       47.85      2.56 o 
   6   2  15        8.32        8.65      1.51 o 
   7   2  15        5.69        7.08      1.52 o 
   8   2  15       15.05       19.52      4.35 o 
   9   2  15        7.16        7.42      1.51 o 
  10   2  15        2.66        6.87      1.99 o 
  11   2  15        5.64        8.26      3.42 o 
   0   3  15       65.83       70.94      5.64 o 
   1   3  15       89.56       81.69      6.71 o 
   2   3  15        5.31        5.37      1.38 o 
   3   3  15        3.75        4.26      1.42 o 
   4   3  15        2.25        2.05      1.30 o 
   5   3  15       38.30       39.59      2.44 o 
   6   3  15       21.94       23.08      2.26 o 
   7   3  15       25.80       31.44      2.59 o 
   8   3  15       47.15       46.30      4.43 o 
   9   3  15       31.16       36.53      4.61 o 
  10   3  15       12.37       14.08      2.26 o 
   1   4  15       13.75       17.26      2.23 o 
   2   4  15        3.57        3.26      1.90 o 
   3   4  15       36.62       37.97      2.51 o 
   4   4  15        6.28        6.21      1.52 o 
   5   4  15       18.79       18.66      5.17 o 
   6   4  15       32.25       32.20      2.65 o 
   7   4  15       66.85       75.34      5.78 o 
   8   4  15        4.25        6.66      2.91 o 
   9   4  15       47.37       41.71      6.49 o 
   0   5  15       16.33       23.75      4.16 o 
   1   5  15        9.60        8.95      1.65 o 
   2   5  15       35.96       36.54      2.55 o 
   3   5  15       47.97       49.73      2.81 o 
   4   5  15       16.07       25.69      4.55 o 
   5   5  15       26.60       22.22      5.47 o 
   6   5  15       12.85       13.68      4.79 o 
   7   5  15        4.11        6.49      4.10 o 
   1   6  15       17.45       18.80      5.47 o 
   2   6  15       30.07       30.09      6.15 o 
   3   6  15       52.38       55.72      7.17 o 
   0   0  16       46.88       51.46      4.59 o 
   2   0  16       48.95       45.02      3.68 o 
   4   0  16       65.53       74.05      8.80 o 
   6   0  16       31.30       31.64      3.36 o 
   8   0  16       35.44       43.30      4.11 o 
   1   1  16       33.85       39.99      2.48 o 
   2   1  16       10.07       18.26      3.35 o 
   3   1  16       71.43       69.17      4.15 o 
   4   1  16       39.58       41.71      2.47 o 
   5   1  16       24.84       29.07      2.56 o 
   6   1  16       20.17       25.44      2.18 o 
   7   1  16       16.92       18.70      2.00 o 
   8   1  16       22.66       25.18      2.68 o 
   9   1  16        5.13        8.93      3.25 o 
   0   2  16       41.34       40.30      5.12 o 
   1   2  16       15.99       18.11      1.91 o 
   2   2  16       75.84       81.01      3.30 o 
   3   2  16       27.39       33.22      2.39 o 
   4   2  16       15.43       19.44      2.01 o 
   5   2  16        7.46       11.07      1.73 o 
   6   2  16        7.54        8.58      1.67 o 
   7   2  16       82.28       83.48      4.29 o 
   8   2  16        3.97        6.95      2.23 o 
   1   3  16       13.92       15.83      1.87 o 
   2   3  16       41.16       42.44      4.80 o 
   3   3  16       25.61       28.39      2.30 o 
   4   3  16       70.49       77.60      3.92 o 
   5   3  16        4.95        9.27      2.55 o 
   6   3  16       20.80       19.22      2.96 o 
   7   3  16       34.60       48.20      6.84 o 
   0   4  16       25.12       35.79      4.35 o 
   1   4  16       29.41       28.79      2.93 o 
   2   4  16        6.65        8.74      3.93 o 
   3   4  16       13.85       16.02      3.36 o 
   4   4  16        8.64        8.54      4.10 o 
   5   4  16       16.35       22.90      5.47 o 
   2   0  17       33.97       39.48      4.47 o 
   4   0  17       17.08       14.36      4.10 o 
   0   1  17       11.16       15.73      4.79 o 
   1   1  17       82.00       80.73      5.68 o 
   2   1  17        8.18       14.82      3.14 o 
   3   1  17       63.60       64.48      5.32 o 
   4   1  17       30.19       31.79      5.81 o 
   5   1  17        1.43        4.79      3.42 o 
   1   2  17       33.56       40.01      4.47 o 
   2   2  17       10.76        8.54      2.66 o 
   3   2  17       32.47       44.44      6.49 o 
   4   2  17       19.04       18.80      5.12 o 
                                                 
